# Supplementary material for: Predicting aptamer sequences that interact with target proteins using an aptamer-protein interaction classifier and a Monte Carlo tree search approach
Source: PLoS One. 2021 Jun 25;16(6):e0253760. doi: 10.1371/journal.pone.0253760 (PMC8232527; doi:10.1371/journal.pone.0253760)
Supplement: S1 Table — The table includes additional data for the target proteins such as protein name, description, source, and template Swiss-Model threshold values. (CSV) [file pone.0253760.s003.csv]

Target Protein	Protein Type	Description (Reference)	Source (Modeling)	Chain (Model)	Sequence Identity	Sequence Similarity	Coverage	QMEAN	Template	Template Description
1ERK	Globular	1ERK_1|Chain A|EXTRACELLULAR REGULATED KINASE 2|Rattus norvegicus (10116)	Protein Data Bank	A
1ERK	Globular	1ERK_1|Chain A|EXTRACELLULAR REGULATED KINASE 2|Rattus norvegicus (10116)	SWISS-MODEL	2	100	0.62	0.98	-1.8	1erk.1.A	EXTRACELLULAR REGULATED KINASE 2
2RH1	Membrane	2RH1_1|Chain A|beta-2-adrenergic receptor/T4-lysozyme chimera|Homo sapiens (9606)	Protein Data Bank	A
2RH1	Membrane	2RH1_1|Chain A|beta-2-adrenergic receptor/T4-lysozyme chimera|Homo sapiens (9606)	SWISS-MODEL	1	100	0.61	0.99	-1.84	5d5a.1.A	Beta-2 adrenergic receptor,Endolysin,Beta-2 adrenergic receptor
3SN6_4	Membrane	3SN6_4|Chain R|Endolysin,Beta-2 adrenergic receptor|Enterobacteria phage T4 (10665)	Protein Data Bank	R
3SN6_4	Membrane	3SN6_4|Chain R|Endolysin,Beta-2 adrenergic receptor|Enterobacteria phage T4 (10665)	SWISS-MODEL	2	100	0.61	0.97	-2.64	3sn6.1.D	Endolysin,Beta-2 adrenergic receptor
3V79_1	Membrane	3V79_1|Chain K|Neurogenic locus notch homolog protein 1|Homo sapiens (9606)	Protein Data Bank	K
3V79_1	Membrane	3V79_1|Chain K|Neurogenic locus notch homolog protein 1|Homo sapiens (9606)	SWISS-MODEL	1	99.61	0.6	1	-0.95	6py8.2.E	Neurogenic locus notch homolog protein 1
5VOE_HL	Globular	5VOE_1|Chain H|Coagulation factor X|Homo sapiens (9606)	Protein Data Bank	H+L
5VOE_HL	Globular	5VOE_1|Chain H|Coagulation factor X|Homo sapiens (9606)	SWISS-MODEL	1	99.57	0.62	1	0.11	1g2l.1.A	COAGULATION FACTOR X
6GOF	Globular	6GOF_1|Chain A|GTPase KRas|Homo sapiens (9606)	Protein Data Bank	A
6GOF	Globular	6GOF_1|Chain A|GTPase KRas|Homo sapiens (9606)	SWISS-MODEL	1	100	0.61	0.99	0.73	6gof.1.A	GTPase KRas
angiopoietin_2	Globular	ANGPT2 - Angiopoietin-2 precursor - Homo sapiens (Human) - ANGPT2 gene & protein (uniprot.org)	SWISS-MODEL	5	100	0.64	0.44	-0.17	4zfg.1.A	Angiopoietin-2
Botulinum_neurotoxin_a	Globular	BOTULINUM TOXIN (nih.gov)	SWISS-MODEL	2	99.61	0.61	1	-1.48	3v0a.1.A	BoNT/A
Bovine_factor_IX	Globular	Fujikawa, Kazuo, and Earl W. Davie. Bovine factor IX (christmas factor)." Methods in enzymology. Vol. 45. Academic Press, 1976. 74-83.	SWISS-MODEL	7	99.57	0.63	0.51	-0.02	3kcg.1.B	Coagulation factor IXa heavy chain
CD4	Membrane	CD4 - CD4 protein - Homo sapiens (Human) - CD4 gene & protein (uniprot.org)	SWISS-MODEL	1	100	0.61	0.79	-3.82	5u1f.1.l	T-cell surface glycoprotein CD4
Colicin_E3	Globular	ceaC - Colicin-E3 - Escherichia coli - ceaC gene & protein (uniprot.org)	SWISS-MODEL	1	99.82	0.62	1	1.07	2b5u.1.A	Colicin E3
Cytohesin_1	Globular	https://www.uniprot.org/uniprot/Q15438	SWISS-MODEL	4	98.38	0.61	0.44	1.04	4a4p.1.A	CYTOHESIN1
dsRNA_activated_protein_kinase	Globular	EIF2AK2 - Interferon-induced, double-stranded RNA-activated protein kinase - Homo sapiens (Human) - EIF2AK2 gene & protein (uniprot.org)	SWISS-MODEL	2	44.02	0.42	0.36	-2.97	2a1a.1.B	Interferon-induced, double-stranded RNA-activated protein kinase
E.Coli_rho_factor	Globular	rho - Transcription termination factor Rho - Escherichia coli (strain K12) - rho gene & protein (uniprot.org)	SWISS-MODEL	1	100	0.6	1	0.83	6duq.1.A	Transcription termination factor Rho
eIF4G	Globular	EIF4G - Eukaryotic translation initiation factor 4G - Arabidopsis thaliana (Mouse-ear cress) - EIF4G gene & protein (uniprot.org)	SWISS-MODEL	1	90.48	0.58	0.41	-0.49	1ug3.1.A	eukaryotic protein synthesis initiation factor 4G
Envelope_glycoprotein_GP120	Globular	gp120 - Glycoprotein 120 - Human immunodeficiency virus 1 - gp120 gene & protein (uniprot.org)	SWISS-MODEL	2	68.69	0.51	1	-2.69	5d9q.1.A	Envelope glycoprotein gp120
Factor_X	Globular	F10 - Coagulation factor X precursor - Homo sapiens (Human) - F10 gene & protein (uniprot.org)	SWISS-MODEL	4	100	0.65	0.28	-4.1	1p0s.1.A	Coagulation factor X precursor
full_length_sheep_prion_protein_PrP23-234_A136_R154_R171	Globular	Amyloidogenic unfolding intermediates differentiate sheep prion protein variants - PubMed (nih.gov)	SWISS-MODEL	1	96.38	0.62	0.54	-3.45	6fnv.1.A	Major prion protein
full-length_sheep_prion_protein_PrP23-234_V136_R154_Q171	Globular	Amyloidogenic unfolding intermediates differentiate sheep prion protein variants - PubMed (nih.gov)	SWISS-MODEL	1	96.38	0.62	0.54	-3.45	6fnv.1.A	Major prion protein
general_transcription_factor_IIB	Globular	GTF2B - Transcription initiation factor IIB - Homo sapiens (Human) - GTF2B gene & protein (uniprot.org)	SWISS-MODEL	4	94.34	0.61	0.23	-2.79	1ro4.1.A	Transcription initiation factor IIB
HIV-1_Rev_binding_protein	Globular	The HIV-1 Rev protein - PubMed (nih.gov)	SWISS-MODEL	1	95.71	0.6	0.6	2.02	3lph.2.A	Protein Rev
HIVgp120	Globular	gp120 - Glycoprotein 120 - Human immunodeficiency virus 1 - gp120 gene & protein (uniprot.org)	SWISS-MODEL	1	83.52	0.56	0.99	-0.67	6vo3.1.C	AMC009 SOSIP.v4.2 envelope glycoprotein gp120
hnps_PLA2	Globular	High-affinity aptamers selectively inhibit human nonpancreatic secretory phospholipase A2 (hnps-PLA2) - PubMed (nih.gov)	SWISS-MODEL	1	100	0.65	0.86	-0.66	1kvo.1.A	HUMAN PHOSPHOLIPASE A2
human_epidermal_growth_factor_receptor_3_HER3	Membrane	Human Epidermal Growth Factor Receptor 3 (HER3) Blockade with U3-1287/AMG888 Enhances the Efficacy of Radiation Therapy in Lung and Head and Neck Carcinoma (nih.gov)	SWISS-MODEL	2	100	0.64	0.46	-2.73	5cus.3.A	Receptor tyrosine-protein kinase erbB-3
Human_interleukin-23	Globular	IL23A - Interleukin-23 subunit alpha precursor - Homo sapiens (Human) - IL23A gene & protein (uniprot.org)	SWISS-MODEL	1	100	0.63	0.5	-1.08	5mzv.1.C	Interleukin-23 receptor
Keratinocyte_growth_factor	Globular	Keratinocyte growth factor - PubMed (nih.gov)	SWISS-MODEL	1	100	0.62	1	-5.4	1qqk.1.A	FIBROBLAST GROWTH FACTOR 7
mouse_CCL1_chemokine_mCCL1	Globular	Ccl1 - C-C motif chemokine 1 precursor - Mus musculus (Mouse) - Ccl1 gene & protein (uniprot.org)	SWISS-MODEL	1	39.13	0.42	0.75	-1.41	4oij.1.A	C-C motif chemokine 1
NFkappaB_p65	Globular	RELA - Transcription factor p65 - Homo sapiens (Human) - RELA gene & protein (uniprot.org)	SWISS-MODEL	1	99.67	0.62	0.55	-1.89	1nfi.1.A	NF-KAPPA-B P65
oligoadenylate_synthetase	Globular	OAS2 - 2'-5'-oligoadenylate synthase 2 - Homo sapiens (Human) - OAS2 gene & protein (uniprot.org)	SWISS-MODEL	1	74.86	0.53	0.68	0.78	4xq7.1.A	2'-5'-oligoadenylate synthase-like protein
Oncostatin_M	Globular	Oncostatin M - PubMed (nih.gov)	SWISS-MODEL	1	100	0.62	0.74	-1.19	1evs.1.A	ONCOSTATIN M
Plasminogen_activator_inhibitor-1	Globular	SERPINE1 - Plasminogen activator inhibitor 1 precursor - Homo sapiens (Human) - SERPINE1 gene & protein (uniprot.org)	SWISS-MODEL	1	98.69	0.61	0.95	-0.31	3cvm.1.A	Plasminogen activator inhibitor 1
PSMA	Membrane	FOLH1 - Glutamate carboxypeptidase 2 - Homo sapiens (Human) - FOLH1 gene & protein (uniprot.org)	SWISS-MODEL	1	100	0.6	1	-2.39	2ku1.1.A	Proteasome subunit alpha
Rabbit_immunoglobulin_G_IgG	Globular	Rabbit igG	SWISS-MODEL	1	85.42	0.56	1	-0.42	6osh.1.C	Antibody heavy chain variable region
Recombinant_CUG-binding_protein_1_Open_Reading_Frame_ORF	Globular	CELF1 - CUGBP Elav-like family member 1 - Homo sapiens (Human) - CELF1 gene & protein (uniprot.org)	SWISS-MODEL	1	22.22	0.3	0.18	-0.79	6lxt.1.A	Spike protein S2, Spike protein S2
RNA_polymerase	Globular	POLR2E - DNA-directed RNA polymerases I, II, and III subunit RPABC1 - Homo sapiens (Human) - POLR2E gene & protein (uniprot.org)	SWISS-MODEL	1	93.94	0.59	1	0.49	4qpx.1.A	Polyprotein
TetR	Globular	TetR - TetR - Escherichia coli - TetR gene & protein (uniprot.org)	SWISS-MODEL	2	100	0.61	0.97	-0.26	4ac0.1.A	TETRACYCLINE REPRESSOR PROTEIN CLASS B FROM TRANSPOSON TN1 0
Vascular_endothelial_growth_factor	Globular	Vascular endothelial growth factor (VEGF) and its receptors - PubMed (nih.gov)	SWISS-MODEL	1	100	0.64	0.47	-0.49	5fv1.1.D	VASCULAR ENDOTHELIAL GROWTH FACTOR A
Zinc_finger_protein_TFIIIA	Globular	TFIIIA - Transcription factor IIIA - Arabidopsis thaliana (Mouse-ear cress) - TFIIIA gene & protein (uniprot.org)	SWISS-MODEL	5	87.83	0.6	0.52	-6.93	1tf6.1.C	PROTEIN (TRANSCRIPTION FACTOR IIIA)
