# Supplementary material for: Predicting aptamer sequences that interact with target proteins using an aptamer-protein interaction classifier and a Monte Carlo tree search approach
Source: PLoS One. 2021 Jun 25;16(6):e0253760. doi: 10.1371/journal.pone.0253760 (PMC8232527; doi:10.1371/journal.pone.0253760)
Supplement: S2 Table — (CSV) [file pone.0253760.s004.csv]

protein_name	aptamer_name	selection_method	benchmark	selection_method_bp	selection_method_rank	zdock_max_score
1ERK		Apta-MCTS	LI et al., (2014)	90bp	top0	1456.929
1ERK		Apta-MCTS	LI et al., (2014)	59bp	top0	1312.295
1ERK		Apta-MCTS	LI et al., (2014)	59bp	top1	1276.123
1ERK		Apta-MCTS	LI et al., (2014)	90bp	top1	1335.438
1ERK		Apta-MCTS	LI et al., (2014)	90bp	top2	1437.627
1ERK		Apta-MCTS	LI et al., (2014)	59bp	top2	1248.508
1ERK		Apta-MCTS	LI et al., (2014)	90bp	top3	1370.8
1ERK		Apta-MCTS	LI et al., (2014)	59bp	top3	1269.418
1ERK		Apta-MCTS	LI et al., (2014)	90bp	top4	1399.742
1ERK		Apta-MCTS	LI et al., (2014)	59bp	top4	1468.361
1ERK		Lee and Han (2019)	LI et al., (2014)	90bp	top0	1239.032
1ERK		Lee and Han (2019)	LI et al., (2014)	59bp	top0	1236.168
1ERK		Lee and Han (2019)	LI et al., (2014)	59bp	top1	1198.661
1ERK		Lee and Han (2019)	LI et al., (2014)	90bp	top1	1268.367
1ERK		Lee and Han (2019)	LI et al., (2014)	90bp	top2	1403.737
1ERK		Lee and Han (2019)	LI et al., (2014)	59bp	top2	1243.062
1ERK		Lee and Han (2019)	LI et al., (2014)	59bp	top3	1185.734
1ERK		Lee and Han (2019)	LI et al., (2014)	90bp	top3	1217.912
1ERK		Lee and Han (2019)	LI et al., (2014)	90bp	top4	1212.989
1ERK		Lee and Han (2019)	LI et al., (2014)	59bp	top4	1230.831
1ERK	C3	Known aptamers		90bp		1330.777
1ERK	C3_59	Known aptamers		59bp		1301.913
2RH1		Apta-MCTS	LI et al., (2014)	40bp	top0	1820.486
2RH1		Apta-MCTS	LI et al., (2014)	40bp	top1	1836.723
2RH1		Apta-MCTS	LI et al., (2014)	40bp	top2	2047.461
2RH1		Apta-MCTS	LI et al., (2014)	40bp	top3	1753.862
2RH1		Apta-MCTS	LI et al., (2014)	40bp	top4	2104.158
2RH1		Lee and Han (2019)	LI et al., (2014)	40bp	top0	1718.301
2RH1		Lee and Han (2019)	LI et al., (2014)	40bp	top1	1785.376
2RH1		Lee and Han (2019)	LI et al., (2014)	40bp	top2	1848.007
2RH1		Lee and Han (2019)	LI et al., (2014)	40bp	top3	2083.063
2RH1		Lee and Han (2019)	LI et al., (2014)	40bp	top4	1710.594
2RH1	A16	Known aptamers		40bp		1775.496
3SN6_4		Apta-MCTS	LI et al., (2014)	40bp	top0	1801.334
3SN6_4		Apta-MCTS	LI et al., (2014)	40bp	top1	1915.257
3SN6_4		Apta-MCTS	LI et al., (2014)	40bp	top2	1866.483
3SN6_4		Apta-MCTS	LI et al., (2014)	40bp	top3	1809.85
3SN6_4		Apta-MCTS	LI et al., (2014)	40bp	top4	1918.336
3SN6_4		Lee and Han (2019)	LI et al., (2014)	40bp	top0	1748.828
3SN6_4		Lee and Han (2019)	LI et al., (2014)	40bp	top1	1670.781
3SN6_4		Lee and Han (2019)	LI et al., (2014)	40bp	top2	1681.175
3SN6_4		Lee and Han (2019)	LI et al., (2014)	40bp	top3	1710.17
3SN6_4		Lee and Han (2019)	LI et al., (2014)	40bp	top4	2016.553
3SN6_4	A13	Known aptamers		40bp		1868.234
3SN6_4	A1	Known aptamers		40bp		2128.99
3SN6_4	A2	Known aptamers		40bp		2053.519
3V79_1		Apta-MCTS	LI et al., (2014)	40bp	top0	1130.993
3V79_1		Apta-MCTS	LI et al., (2014)	40bp	top1	1136.548
3V79_1		Apta-MCTS	LI et al., (2014)	40bp	top2	1257.218
3V79_1		Apta-MCTS	LI et al., (2014)	40bp	top3	1082.227
3V79_1		Apta-MCTS	LI et al., (2014)	40bp	top4	1206.619
3V79_1		Lee and Han (2019)	LI et al., (2014)	40bp	top0	1081.329
3V79_1		Lee and Han (2019)	LI et al., (2014)	40bp	top1	1209.289
3V79_1		Lee and Han (2019)	LI et al., (2014)	40bp	top2	1083.639
3V79_1		Lee and Han (2019)	LI et al., (2014)	40bp	top3	1215.005
3V79_1		Lee and Han (2019)	LI et al., (2014)	40bp	top4	1180.072
3V79_1	CS7	Known aptamers		40bp		1280.753
3V79_1	CS2	Known aptamers		40bp		1140.885
3V79_1	CS1	Known aptamers		40bp		1172.43
3V79_1	CS4	Known aptamers		40bp		1104.949
3V79_1	CS5	Known aptamers		40bp		1371.634
3V79_1	CS6	Known aptamers		40bp		1165.36
3V79_1	CS3	Known aptamers		40bp		1159.971
5VOE_HL		Apta-MCTS	LI et al., (2014)	36bp	top0	1078.982
5VOE_HL		Apta-MCTS	LI et al., (2014)	36bp	top1	1136.983
5VOE_HL		Apta-MCTS	LI et al., (2014)	36bp	top2	1052.565
5VOE_HL		Apta-MCTS	LI et al., (2014)	36bp	top3	1134.896
5VOE_HL		Apta-MCTS	LI et al., (2014)	36bp	top4	1077.733
5VOE_HL		Lee and Han (2019)	LI et al., (2014)	36bp	top0	1078.747
5VOE_HL		Lee and Han (2019)	LI et al., (2014)	36bp	top1	1088.449
5VOE_HL		Lee and Han (2019)	LI et al., (2014)	36bp	top2	1056.899
5VOE_HL		Lee and Han (2019)	LI et al., (2014)	36bp	top3	1102.284
5VOE_HL		Lee and Han (2019)	LI et al., (2014)	36bp	top4	1055.413
5VOE_HL	5VOE_A	Known aptamers		36bp		1048.975
6GOF		Apta-MCTS	LI et al., (2014)	40bp	top0	917.31
6GOF		Apta-MCTS	LI et al., (2014)	40bp	top1	1021.915
6GOF		Apta-MCTS	LI et al., (2014)	40bp	top2	992.574
6GOF		Apta-MCTS	LI et al., (2014)	40bp	top3	975.009
6GOF		Apta-MCTS	LI et al., (2014)	40bp	top4	1051.208
6GOF		Lee and Han (2019)	LI et al., (2014)	40bp	top0	1056.662
6GOF		Lee and Han (2019)	LI et al., (2014)	40bp	top1	824.53
6GOF		Lee and Han (2019)	LI et al., (2014)	40bp	top2	824.747
6GOF		Lee and Han (2019)	LI et al., (2014)	40bp	top3	844.899
6GOF		Lee and Han (2019)	LI et al., (2014)	40bp	top4	851.6
6GOF	V2	Known aptamers		40bp		937.442
6GOF	V9	Known aptamers		40bp		1056.477
6GOF	D1	Known aptamers		40bp		928.08
6GOF	V1	Known aptamers		40bp		1016.107
1ERK		Apta-MCTS	Lee and Han (2019)	90bp	top0	1398.246
1ERK		Apta-MCTS	Lee and Han (2019)	59bp	top0	1418.553
1ERK		Apta-MCTS	Lee and Han (2019)	59bp	top1	1204.83
1ERK		Apta-MCTS	Lee and Han (2019)	90bp	top1	1320.37
1ERK		Apta-MCTS	Lee and Han (2019)	59bp	top2	1350.581
1ERK		Apta-MCTS	Lee and Han (2019)	90bp	top2	1534.953
1ERK		Apta-MCTS	Lee and Han (2019)	90bp	top3	1301.907
1ERK		Apta-MCTS	Lee and Han (2019)	59bp	top3	1298.221
1ERK		Apta-MCTS	Lee and Han (2019)	59bp	top4	1395.627
1ERK		Apta-MCTS	Lee and Han (2019)	90bp	top4	1364.25
1ERK		Lee and Han (2019)	Lee and Han (2019)	90bp	top0	1233.307
1ERK		Lee and Han (2019)	Lee and Han (2019)	59bp	top0	1218.75
1ERK		Lee and Han (2019)	Lee and Han (2019)	90bp	top1	1159.428
1ERK		Lee and Han (2019)	Lee and Han (2019)	59bp	top1	1315.208
1ERK		Lee and Han (2019)	Lee and Han (2019)	59bp	top2	1314.648
1ERK		Lee and Han (2019)	Lee and Han (2019)	90bp	top2	1145.499
1ERK		Lee and Han (2019)	Lee and Han (2019)	90bp	top3	1207.779
1ERK		Lee and Han (2019)	Lee and Han (2019)	59bp	top3	1303.049
1ERK		Lee and Han (2019)	Lee and Han (2019)	59bp	top4	1226.834
1ERK		Lee and Han (2019)	Lee and Han (2019)	90bp	top4	1262.595
1ERK	C3	Known aptamers		90bp		1330.777
1ERK	C3_59	Known aptamers		59bp		1301.911
2RH1		Apta-MCTS	Lee and Han (2019)	40bp	top0	1952.609
2RH1		Apta-MCTS	Lee and Han (2019)	40bp	top1	2234.867
2RH1		Apta-MCTS	Lee and Han (2019)	40bp	top2	1797.79
2RH1		Apta-MCTS	Lee and Han (2019)	40bp	top3	2064.948
2RH1		Apta-MCTS	Lee and Han (2019)	40bp	top4	2126.332
2RH1		Lee and Han (2019)	Lee and Han (2019)	40bp	top0	1910.975
2RH1		Lee and Han (2019)	Lee and Han (2019)	40bp	top1	1842.603
2RH1		Lee and Han (2019)	Lee and Han (2019)	40bp	top2	1670.533
2RH1		Lee and Han (2019)	Lee and Han (2019)	40bp	top3	1702.905
2RH1		Lee and Han (2019)	Lee and Han (2019)	40bp	top4	1680.352
2RH1	A16	Known aptamers		40bp		1775.496
3SN6_4		Apta-MCTS	Lee and Han (2019)	40bp	top0	1917.447
3SN6_4		Apta-MCTS	Lee and Han (2019)	40bp	top1	1943.775
3SN6_4		Apta-MCTS	Lee and Han (2019)	40bp	top2	1825.769
3SN6_4		Apta-MCTS	Lee and Han (2019)	40bp	top3	1883.403
3SN6_4		Apta-MCTS	Lee and Han (2019)	40bp	top4	1921.912
3SN6_4		Lee and Han (2019)	Lee and Han (2019)	40bp	top0	1743.997
3SN6_4		Lee and Han (2019)	Lee and Han (2019)	40bp	top1	1881.438
3SN6_4		Lee and Han (2019)	Lee and Han (2019)	40bp	top2	1714.521
3SN6_4		Lee and Han (2019)	Lee and Han (2019)	40bp	top3	1687.088
3SN6_4		Lee and Han (2019)	Lee and Han (2019)	40bp	top4	1768.376
3SN6_4	A13	Known aptamers		40bp		1868.234
3SN6_4	A1	Known aptamers		40bp		2128.99
3SN6_4	A2	Known aptamers		40bp		2053.519
3V79_1		Apta-MCTS	Lee and Han (2019)	40bp	top0	1411.653
3V79_1		Apta-MCTS	Lee and Han (2019)	40bp	top1	1319.352
3V79_1		Apta-MCTS	Lee and Han (2019)	40bp	top2	1171.136
3V79_1		Apta-MCTS	Lee and Han (2019)	40bp	top3	1070.313
3V79_1		Apta-MCTS	Lee and Han (2019)	40bp	top4	1156.124
3V79_1		Lee and Han (2019)	Lee and Han (2019)	40bp	top0	1147.383
3V79_1		Lee and Han (2019)	Lee and Han (2019)	40bp	top1	1072.905
3V79_1		Lee and Han (2019)	Lee and Han (2019)	40bp	top2	1116.315
3V79_1		Lee and Han (2019)	Lee and Han (2019)	40bp	top3	1045.551
3V79_1		Lee and Han (2019)	Lee and Han (2019)	40bp	top4	1151.925
3V79_1	CS5	Known aptamers		40bp		1371.634
3V79_1	CS3	Known aptamers		40bp		1159.971
3V79_1	CS7	Known aptamers		40bp		1280.755
3V79_1	CS2	Known aptamers		40bp		1140.884
3V79_1	CS4	Known aptamers		40bp		1104.949
3V79_1	CS1	Known aptamers		40bp		1172.43
3V79_1	CS6	Known aptamers		40bp		1165.361
5VOE_HL		Apta-MCTS	Lee and Han (2019)	36bp	top0	1077.962
5VOE_HL		Apta-MCTS	Lee and Han (2019)	36bp	top1	1074.352
5VOE_HL		Apta-MCTS	Lee and Han (2019)	36bp	top2	1392.004
5VOE_HL		Apta-MCTS	Lee and Han (2019)	36bp	top3	1146.857
5VOE_HL		Apta-MCTS	Lee and Han (2019)	36bp	top4	1034.179
5VOE_HL		Lee and Han (2019)	Lee and Han (2019)	36bp	top0	1120.862
5VOE_HL		Lee and Han (2019)	Lee and Han (2019)	36bp	top1	1091.771
5VOE_HL		Lee and Han (2019)	Lee and Han (2019)	36bp	top2	1082.736
5VOE_HL		Lee and Han (2019)	Lee and Han (2019)	36bp	top3	1051.445
5VOE_HL		Lee and Han (2019)	Lee and Han (2019)	36bp	top4	1116.363
5VOE_HL	5VOE_A	Known aptamers		36bp		1048.977
6GOF		Apta-MCTS	Lee and Han (2019)	40bp	top0	1007.034
6GOF		Apta-MCTS	Lee and Han (2019)	40bp	top1	954.034
6GOF		Apta-MCTS	Lee and Han (2019)	40bp	top2	960.825
6GOF		Apta-MCTS	Lee and Han (2019)	40bp	top3	945.556
6GOF		Apta-MCTS	Lee and Han (2019)	40bp	top4	946.203
6GOF		Lee and Han (2019)	Lee and Han (2019)	40bp	top0	939.376
6GOF		Lee and Han (2019)	Lee and Han (2019)	40bp	top1	956.689
6GOF		Lee and Han (2019)	Lee and Han (2019)	40bp	top2	843.807
6GOF		Lee and Han (2019)	Lee and Han (2019)	40bp	top3	775.998
6GOF		Lee and Han (2019)	Lee and Han (2019)	40bp	top4	895.155
6GOF	V1	Known aptamers		40bp		1016.106
6GOF	D1	Known aptamers		40bp		928.08
6GOF	V2	Known aptamers		40bp		937.442
6GOF	V9	Known aptamers		40bp		1056.478
