# Supplementary material for: Predicting aptamer sequences that interact with target proteins using an aptamer-protein interaction classifier and a Monte Carlo tree search approach
Source: PLoS One. 2021 Jun 25;16(6):e0253760. doi: 10.1371/journal.pone.0253760 (PMC8232527; doi:10.1371/journal.pone.0253760)
Supplement: S3 Table — (CSV) [file pone.0253760.s005.csv]

protein_name	protein_swissmodel_id	aptamer_name	selection_method	benchmark	selection_method_bp	selection_method_rank	zdock_max_score
1ERK	m02		Apta-MCTS	Li et al., (2014)	90bp	top0	1386.702
1ERK	m02		Apta-MCTS	Li et al., (2014)	59bp	top0	1241.745
1ERK	m02		Apta-MCTS	Li et al., (2014)	59bp	top1	1343.14
1ERK	m02		Apta-MCTS	Li et al., (2014)	90bp	top1	1340.781
1ERK	m02		Apta-MCTS	Li et al., (2014)	59bp	top2	1330.124
1ERK	m02		Apta-MCTS	Li et al., (2014)	90bp	top2	1317.047
1ERK	m02		Apta-MCTS	Li et al., (2014)	59bp	top3	1235.299
1ERK	m02		Apta-MCTS	Li et al., (2014)	90bp	top3	1370.525
1ERK	m02		Apta-MCTS	Li et al., (2014)	90bp	top4	1390.29
1ERK	m02		Apta-MCTS	Li et al., (2014)	59bp	top4	1366.893
1ERK	m02		Lee and Han (2019)	Li et al., (2014)	59bp	top0	1344.785
1ERK	m02		Lee and Han (2019)	Li et al., (2014)	90bp	top0	1262.451
1ERK	m02		Lee and Han (2019)	Li et al., (2014)	59bp	top1	1229.643
1ERK	m02		Lee and Han (2019)	Li et al., (2014)	90bp	top1	1227.133
1ERK	m02		Lee and Han (2019)	Li et al., (2014)	59bp	top2	1271.101
1ERK	m02		Lee and Han (2019)	Li et al., (2014)	90bp	top2	1349.792
1ERK	m02		Lee and Han (2019)	Li et al., (2014)	90bp	top3	1182.558
1ERK	m02		Lee and Han (2019)	Li et al., (2014)	59bp	top3	1212.471
1ERK	m02		Lee and Han (2019)	Li et al., (2014)	59bp	top4	1202.108
1ERK	m02		Lee and Han (2019)	Li et al., (2014)	90bp	top4	1181.392
1ERK	m02	C3_59	Known aptamers		59bp		1268.364
1ERK	m02	C3	Known aptamers		90bp		1377.592
2RH1	m01		Apta-MCTS	Li et al., (2014)	40bp	top0	1820.487
2RH1	m01		Apta-MCTS	Li et al., (2014)	40bp	top1	1836.723
2RH1	m01		Apta-MCTS	Li et al., (2014)	40bp	top2	2047.461
2RH1	m01		Apta-MCTS	Li et al., (2014)	40bp	top3	1753.862
2RH1	m01		Apta-MCTS	Li et al., (2014)	40bp	top4	2104.159
2RH1	m01		Lee and Han (2019)	Li et al., (2014)	40bp	top0	1718.301
2RH1	m01		Lee and Han (2019)	Li et al., (2014)	40bp	top1	1785.376
2RH1	m01		Lee and Han (2019)	Li et al., (2014)	40bp	top2	1848.007
2RH1	m01		Lee and Han (2019)	Li et al., (2014)	40bp	top3	2083.063
2RH1	m01		Lee and Han (2019)	Li et al., (2014)	40bp	top4	1710.594
2RH1	m01	A16	Known aptamers		40bp		1775.496
3SN6_4	m02		Apta-MCTS	Li et al., (2014)	40bp	top0	1777.768
3SN6_4	m02		Apta-MCTS	Li et al., (2014)	40bp	top1	1897.679
3SN6_4	m02		Apta-MCTS	Li et al., (2014)	40bp	top2	1865.293
3SN6_4	m02		Apta-MCTS	Li et al., (2014)	40bp	top3	1911.189
3SN6_4	m02		Apta-MCTS	Li et al., (2014)	40bp	top4	2059.27
3SN6_4	m02		Lee and Han (2019)	Li et al., (2014)	40bp	top0	1769.704
3SN6_4	m02		Lee and Han (2019)	Li et al., (2014)	40bp	top1	1783.437
3SN6_4	m02		Lee and Han (2019)	Li et al., (2014)	40bp	top2	1761.287
3SN6_4	m02		Lee and Han (2019)	Li et al., (2014)	40bp	top3	1805.385
3SN6_4	m02		Lee and Han (2019)	Li et al., (2014)	40bp	top4	2283.365
3SN6_4	m02	A1	Known aptamers		40bp		2227.788
3SN6_4	m02	A2	Known aptamers		40bp		2056.007
3SN6_4	m02	A13	Known aptamers		40bp		2095.36
3V79_1	m01		Apta-MCTS	Li et al., (2014)	40bp	top0	1130.993
3V79_1	m01		Apta-MCTS	Li et al., (2014)	40bp	top1	1136.547
3V79_1	m01		Apta-MCTS	Li et al., (2014)	40bp	top2	1257.219
3V79_1	m01		Apta-MCTS	Li et al., (2014)	40bp	top3	1082.227
3V79_1	m01		Apta-MCTS	Li et al., (2014)	40bp	top4	1206.617
3V79_1	m01		Lee and Han (2019)	Li et al., (2014)	40bp	top0	1081.332
3V79_1	m01		Lee and Han (2019)	Li et al., (2014)	40bp	top1	1209.29
3V79_1	m01		Lee and Han (2019)	Li et al., (2014)	40bp	top2	1083.638
3V79_1	m01		Lee and Han (2019)	Li et al., (2014)	40bp	top3	1215.005
3V79_1	m01		Lee and Han (2019)	Li et al., (2014)	40bp	top4	1180.072
3V79_1	m01	CS1	Known aptamers		40bp		1172.43
3V79_1	m01	CS7	Known aptamers		40bp		1280.752
3V79_1	m01	CS5	Known aptamers		40bp		1371.634
3V79_1	m01	CS6	Known aptamers		40bp		1165.361
3V79_1	m01	CS4	Known aptamers		40bp		1104.949
3V79_1	m01	CS3	Known aptamers		40bp		1159.971
3V79_1	m01	CS2	Known aptamers		40bp		1140.885
5VOE_HL	m01		Apta-MCTS	Li et al., (2014)	36bp	top0	1078.982
5VOE_HL	m01		Apta-MCTS	Li et al., (2014)	36bp	top1	1136.983
5VOE_HL	m01		Apta-MCTS	Li et al., (2014)	36bp	top2	1052.565
5VOE_HL	m01		Apta-MCTS	Li et al., (2014)	36bp	top3	1134.896
5VOE_HL	m01		Apta-MCTS	Li et al., (2014)	36bp	top4	1077.733
5VOE_HL	m01		Lee and Han (2019)	Li et al., (2014)	36bp	top0	1078.747
5VOE_HL	m01		Lee and Han (2019)	Li et al., (2014)	36bp	top1	1088.449
5VOE_HL	m01		Lee and Han (2019)	Li et al., (2014)	36bp	top2	1056.899
5VOE_HL	m01		Lee and Han (2019)	Li et al., (2014)	36bp	top3	1102.285
5VOE_HL	m01		Lee and Han (2019)	Li et al., (2014)	36bp	top4	1055.413
5VOE_HL	m01	5VOE_A	Known aptamers		36bp		1048.977
6GOF	m01		Apta-MCTS	Li et al., (2014)	40bp	top0	917.31
6GOF	m01		Apta-MCTS	Li et al., (2014)	40bp	top1	1021.915
6GOF	m01		Apta-MCTS	Li et al., (2014)	40bp	top2	992.573
6GOF	m01		Apta-MCTS	Li et al., (2014)	40bp	top3	975.009
6GOF	m01		Apta-MCTS	Li et al., (2014)	40bp	top4	1051.209
6GOF	m01		Lee and Han (2019)	Li et al., (2014)	40bp	top0	1056.662
6GOF	m01		Lee and Han (2019)	Li et al., (2014)	40bp	top1	824.529
6GOF	m01		Lee and Han (2019)	Li et al., (2014)	40bp	top2	824.747
6GOF	m01		Lee and Han (2019)	Li et al., (2014)	40bp	top3	844.9
6GOF	m01		Lee and Han (2019)	Li et al., (2014)	40bp	top4	851.6
6GOF	m01	V9	Known aptamers		40bp		1056.478
6GOF	m01	V1	Known aptamers		40bp		1016.107
6GOF	m01	D1	Known aptamers		40bp		928.08
6GOF	m01	V2	Known aptamers		40bp		937.442
1ERK	m02		Apta-MCTS	Lee and Han (2019)	90bp	top0	1346.556
1ERK	m02		Apta-MCTS	Lee and Han (2019)	59bp	top0	1297.118
1ERK	m02		Apta-MCTS	Lee and Han (2019)	90bp	top1	1270.208
1ERK	m02		Apta-MCTS	Lee and Han (2019)	59bp	top1	1244.501
1ERK	m02		Apta-MCTS	Lee and Han (2019)	90bp	top2	1560.492
1ERK	m02		Apta-MCTS	Lee and Han (2019)	59bp	top2	1393.24
1ERK	m02		Apta-MCTS	Lee and Han (2019)	59bp	top3	1333.151
1ERK	m02		Apta-MCTS	Lee and Han (2019)	90bp	top3	1362.618
1ERK	m02		Apta-MCTS	Lee and Han (2019)	90bp	top4	1463.115
1ERK	m02		Apta-MCTS	Lee and Han (2019)	59bp	top4	1254.626
1ERK	m02		Lee and Han (2019)	Lee and Han (2019)	90bp	top0	1269.22
1ERK	m02		Lee and Han (2019)	Lee and Han (2019)	59bp	top0	1270.882
1ERK	m02		Lee and Han (2019)	Lee and Han (2019)	59bp	top1	1280.085
1ERK	m02		Lee and Han (2019)	Lee and Han (2019)	90bp	top1	1228.577
1ERK	m02		Lee and Han (2019)	Lee and Han (2019)	59bp	top2	1296.74
1ERK	m02		Lee and Han (2019)	Lee and Han (2019)	90bp	top2	1179.129
1ERK	m02		Lee and Han (2019)	Lee and Han (2019)	90bp	top3	1322.006
1ERK	m02		Lee and Han (2019)	Lee and Han (2019)	59bp	top3	1296.467
1ERK	m02		Lee and Han (2019)	Lee and Han (2019)	59bp	top4	1232.606
1ERK	m02		Lee and Han (2019)	Lee and Han (2019)	90bp	top4	1294.035
1ERK	m02	C3	Known aptamers		90bp		1377.593
1ERK	m02	C3_59	Known aptamers		59bp		1268.363
2RH1	m01		Apta-MCTS	Lee and Han (2019)	40bp	top0	1952.609
2RH1	m01		Apta-MCTS	Lee and Han (2019)	40bp	top1	2234.869
2RH1	m01		Apta-MCTS	Lee and Han (2019)	40bp	top2	1797.79
2RH1	m01		Apta-MCTS	Lee and Han (2019)	40bp	top3	2064.948
2RH1	m01		Apta-MCTS	Lee and Han (2019)	40bp	top4	2126.332
2RH1	m01		Lee and Han (2019)	Lee and Han (2019)	40bp	top0	1910.976
2RH1	m01		Lee and Han (2019)	Lee and Han (2019)	40bp	top1	1842.603
2RH1	m01		Lee and Han (2019)	Lee and Han (2019)	40bp	top2	1670.533
2RH1	m01		Lee and Han (2019)	Lee and Han (2019)	40bp	top3	1702.905
2RH1	m01		Lee and Han (2019)	Lee and Han (2019)	40bp	top4	1680.352
2RH1	m01	A16	Known aptamers		40bp		1775.497
3SN6_4	m02		Apta-MCTS	Lee and Han (2019)	40bp	top0	1999.091
3SN6_4	m02		Apta-MCTS	Lee and Han (2019)	40bp	top1	1784.158
3SN6_4	m02		Apta-MCTS	Lee and Han (2019)	40bp	top2	1924.923
3SN6_4	m02		Apta-MCTS	Lee and Han (2019)	40bp	top3	2004.998
3SN6_4	m02		Apta-MCTS	Lee and Han (2019)	40bp	top4	1904.286
3SN6_4	m02		Lee and Han (2019)	Lee and Han (2019)	40bp	top0	1770.005
3SN6_4	m02		Lee and Han (2019)	Lee and Han (2019)	40bp	top1	2031.75
3SN6_4	m02		Lee and Han (2019)	Lee and Han (2019)	40bp	top2	1788.806
3SN6_4	m02		Lee and Han (2019)	Lee and Han (2019)	40bp	top3	1849.429
3SN6_4	m02		Lee and Han (2019)	Lee and Han (2019)	40bp	top4	1864.461
3SN6_4	m02	A1	Known aptamers		40bp		2227.786
3SN6_4	m02	A13	Known aptamers		40bp		2095.36
3SN6_4	m02	A2	Known aptamers		40bp		2056.007
3V79_1	m01		Apta-MCTS	Lee and Han (2019)	40bp	top0	1411.654
3V79_1	m01		Apta-MCTS	Lee and Han (2019)	40bp	top1	1319.351
3V79_1	m01		Apta-MCTS	Lee and Han (2019)	40bp	top2	1171.136
3V79_1	m01		Apta-MCTS	Lee and Han (2019)	40bp	top3	1070.314
3V79_1	m01		Apta-MCTS	Lee and Han (2019)	40bp	top4	1156.124
3V79_1	m01		Lee and Han (2019)	Lee and Han (2019)	40bp	top0	1147.384
3V79_1	m01		Lee and Han (2019)	Lee and Han (2019)	40bp	top1	1072.906
3V79_1	m01		Lee and Han (2019)	Lee and Han (2019)	40bp	top2	1116.316
3V79_1	m01		Lee and Han (2019)	Lee and Han (2019)	40bp	top3	1045.551
3V79_1	m01		Lee and Han (2019)	Lee and Han (2019)	40bp	top4	1151.926
3V79_1	m01	CS4	Known aptamers		40bp		1104.949
3V79_1	m01	CS1	Known aptamers		40bp		1172.43
3V79_1	m01	CS3	Known aptamers		40bp		1159.971
3V79_1	m01	CS2	Known aptamers		40bp		1140.884
3V79_1	m01	CS6	Known aptamers		40bp		1165.36
3V79_1	m01	CS5	Known aptamers		40bp		1371.634
3V79_1	m01	CS7	Known aptamers		40bp		1280.752
5VOE_HL	m01		Apta-MCTS	Lee and Han (2019)	36bp	top0	1077.962
5VOE_HL	m01		Apta-MCTS	Lee and Han (2019)	36bp	top1	1074.352
5VOE_HL	m01		Apta-MCTS	Lee and Han (2019)	36bp	top2	1392.005
5VOE_HL	m01		Apta-MCTS	Lee and Han (2019)	36bp	top3	1146.857
5VOE_HL	m01		Apta-MCTS	Lee and Han (2019)	36bp	top4	1034.18
5VOE_HL	m01		Lee and Han (2019)	Lee and Han (2019)	36bp	top0	1120.863
5VOE_HL	m01		Lee and Han (2019)	Lee and Han (2019)	36bp	top1	1091.77
5VOE_HL	m01		Lee and Han (2019)	Lee and Han (2019)	36bp	top2	1082.737
5VOE_HL	m01		Lee and Han (2019)	Lee and Han (2019)	36bp	top3	1051.445
5VOE_HL	m01		Lee and Han (2019)	Lee and Han (2019)	36bp	top4	1116.362
5VOE_HL	m01	5VOE_A	Known aptamers		36bp		1048.978
6GOF	m01		Apta-MCTS	Lee and Han (2019)	40bp	top0	1007.034
6GOF	m01		Apta-MCTS	Lee and Han (2019)	40bp	top1	954.034
6GOF	m01		Apta-MCTS	Lee and Han (2019)	40bp	top2	960.825
6GOF	m01		Apta-MCTS	Lee and Han (2019)	40bp	top3	945.557
6GOF	m01		Apta-MCTS	Lee and Han (2019)	40bp	top4	946.203
6GOF	m01		Lee and Han (2019)	Lee and Han (2019)	40bp	top0	939.376
6GOF	m01		Lee and Han (2019)	Lee and Han (2019)	40bp	top1	956.689
6GOF	m01		Lee and Han (2019)	Lee and Han (2019)	40bp	top2	843.807
6GOF	m01		Lee and Han (2019)	Lee and Han (2019)	40bp	top3	775.998
6GOF	m01		Lee and Han (2019)	Lee and Han (2019)	40bp	top4	895.155
6GOF	m01	V2	Known aptamers		40bp		937.442
6GOF	m01	D1	Known aptamers		40bp		928.08
6GOF	m01	V1	Known aptamers		40bp		1016.105
6GOF	m01	V9	Known aptamers		40bp		1056.478
