# Supplementary material for: Predicting aptamer sequences that interact with target proteins using an aptamer-protein interaction classifier and a Monte Carlo tree search approach
Source: PLoS One. 2021 Jun 25;16(6):e0253760. doi: 10.1371/journal.pone.0253760 (PMC8232527; doi:10.1371/journal.pone.0253760)
Supplement: S4 Table — The table contains the ZDOCK docking scores of the top 10 candidate aptamers for each target protein. (CSV) [file pone.0253760.s006.csv]

protein_name	protein_swissmodel_id	aptamer_name	selection_method	benchmark	selection_method_bp	selection_method_rank	zdock_max_score
Botulinum_neurotoxin_a	m02		Apta-MCTS	Li et al., (2014)	45bp	top0	1548.418
Botulinum_neurotoxin_a	m02		Apta-MCTS	Li et al., (2014)	45bp	top1	1556.758
Botulinum_neurotoxin_a	m02		Apta-MCTS	Li et al., (2014)	45bp	top2	1513.217
Botulinum_neurotoxin_a	m02		Apta-MCTS	Li et al., (2014)	45bp	top3	1582.871
Botulinum_neurotoxin_a	m02		Apta-MCTS	Li et al., (2014)	45bp	top4	1626.506
Botulinum_neurotoxin_a	m02		Apta-MCTS	Li et al., (2014)	45bp	top5	1528.084
Botulinum_neurotoxin_a	m02		Apta-MCTS	Li et al., (2014)	45bp	top6	1636.301
Botulinum_neurotoxin_a	m02		Apta-MCTS	Li et al., (2014)	45bp	top7	1643.086
Botulinum_neurotoxin_a	m02		Apta-MCTS	Li et al., (2014)	45bp	top8	1578.184
Botulinum_neurotoxin_a	m02		Apta-MCTS	Li et al., (2014)	45bp	top9	1624.531
Botulinum_neurotoxin_a	m02		Lee and Han (2019)	Li et al., (2014)	45bp	top0	1573.785
Botulinum_neurotoxin_a	m02		Lee and Han (2019)	Li et al., (2014)	45bp	top1	1597.352
Botulinum_neurotoxin_a	m02		Lee and Han (2019)	Li et al., (2014)	45bp	top2	1566.641
Botulinum_neurotoxin_a	m02		Lee and Han (2019)	Li et al., (2014)	45bp	top3	1563.606
Botulinum_neurotoxin_a	m02		Lee and Han (2019)	Li et al., (2014)	45bp	top4	1452.625
Botulinum_neurotoxin_a	m02		Lee and Han (2019)	Li et al., (2014)	45bp	top5	1434.625
Botulinum_neurotoxin_a	m02		Lee and Han (2019)	Li et al., (2014)	45bp	top6	1681.832
Botulinum_neurotoxin_a	m02		Lee and Han (2019)	Li et al., (2014)	45bp	top7	1633.27
Botulinum_neurotoxin_a	m02		Lee and Han (2019)	Li et al., (2014)	45bp	top8	1506.627
Botulinum_neurotoxin_a	m02		Lee and Han (2019)	Li et al., (2014)	45bp	top9	1623.812
Botulinum_neurotoxin_a	m02	20452328-BoNT-A-2	Known aptamers		45bp		1536.227
Bovine_factor_IX	m07		Apta-MCTS	Li et al., (2014)	114bp	top0	1541.918
Bovine_factor_IX	m07		Apta-MCTS	Li et al., (2014)	45bp	top0	1312.462
Bovine_factor_IX	m07		Apta-MCTS	Li et al., (2014)	45bp	top1	1325.479
Bovine_factor_IX	m07		Apta-MCTS	Li et al., (2014)	114bp	top1	1458.438
Bovine_factor_IX	m07		Apta-MCTS	Li et al., (2014)	114bp	top2	1530.178
Bovine_factor_IX	m07		Apta-MCTS	Li et al., (2014)	45bp	top2	1331.975
Bovine_factor_IX	m07		Apta-MCTS	Li et al., (2014)	45bp	top3	1485.304
Bovine_factor_IX	m07		Apta-MCTS	Li et al., (2014)	114bp	top3	1504.396
Bovine_factor_IX	m07		Apta-MCTS	Li et al., (2014)	45bp	top4	1325.44
Bovine_factor_IX	m07		Apta-MCTS	Li et al., (2014)	114bp	top4	1339.416
Bovine_factor_IX	m07		Apta-MCTS	Li et al., (2014)	45bp	top5	1461.14
Bovine_factor_IX	m07		Apta-MCTS	Li et al., (2014)	114bp	top5	1702.153
Bovine_factor_IX	m07		Apta-MCTS	Li et al., (2014)	45bp	top6	1304.152
Bovine_factor_IX	m07		Apta-MCTS	Li et al., (2014)	114bp	top6	1469.857
Bovine_factor_IX	m07		Apta-MCTS	Li et al., (2014)	45bp	top7	1446.1
Bovine_factor_IX	m07		Apta-MCTS	Li et al., (2014)	114bp	top7	1593.277
Bovine_factor_IX	m07		Apta-MCTS	Li et al., (2014)	45bp	top8	1223.129
Bovine_factor_IX	m07		Apta-MCTS	Li et al., (2014)	114bp	top8	1531.252
Bovine_factor_IX	m07		Apta-MCTS	Li et al., (2014)	45bp	top9	1312.24
Bovine_factor_IX	m07		Apta-MCTS	Li et al., (2014)	114bp	top9	1473.215
Bovine_factor_IX	m07		Lee and Han (2019)	Li et al., (2014)	45bp	top0	1294.041
Bovine_factor_IX	m07		Lee and Han (2019)	Li et al., (2014)	114bp	top0	1309.786
Bovine_factor_IX	m07		Lee and Han (2019)	Li et al., (2014)	45bp	top1	1306.226
Bovine_factor_IX	m07		Lee and Han (2019)	Li et al., (2014)	114bp	top1	1293.68
Bovine_factor_IX	m07		Lee and Han (2019)	Li et al., (2014)	114bp	top2	1273.574
Bovine_factor_IX	m07		Lee and Han (2019)	Li et al., (2014)	45bp	top2	1298.567
Bovine_factor_IX	m07		Lee and Han (2019)	Li et al., (2014)	45bp	top3	1351.178
Bovine_factor_IX	m07		Lee and Han (2019)	Li et al., (2014)	114bp	top3	1356.432
Bovine_factor_IX	m07		Lee and Han (2019)	Li et al., (2014)	114bp	top4	1177.143
Bovine_factor_IX	m07		Lee and Han (2019)	Li et al., (2014)	45bp	top4	1336.975
Bovine_factor_IX	m07		Lee and Han (2019)	Li et al., (2014)	114bp	top5	1297.883
Bovine_factor_IX	m07		Lee and Han (2019)	Li et al., (2014)	45bp	top5	1214.025
Bovine_factor_IX	m07		Lee and Han (2019)	Li et al., (2014)	45bp	top6	1424.415
Bovine_factor_IX	m07		Lee and Han (2019)	Li et al., (2014)	114bp	top6	1165.227
Bovine_factor_IX	m07		Lee and Han (2019)	Li et al., (2014)	114bp	top7	1311.453
Bovine_factor_IX	m07		Lee and Han (2019)	Li et al., (2014)	45bp	top7	1360.129
Bovine_factor_IX	m07		Lee and Han (2019)	Li et al., (2014)	114bp	top8	1182.763
Bovine_factor_IX	m07		Lee and Han (2019)	Li et al., (2014)	45bp	top8	1131.515
Bovine_factor_IX	m07		Lee and Han (2019)	Li et al., (2014)	45bp	top9	1258.372
Bovine_factor_IX	m07		Lee and Han (2019)	Li et al., (2014)	114bp	top9	1453.829
Bovine_factor_IX	m07	17030508-Bovine_factor_IX-1	Known aptamers		114bp		1364.152
Bovine_factor_IX	m07	17030508-Bovine_factor_IX-Ma-1	Known aptamers		45bp		1328.73
CD4	m01		Apta-MCTS	Li et al., (2014)	36bp	top0	1130.697
CD4	m01		Apta-MCTS	Li et al., (2014)	36bp	top1	1116.538
CD4	m01		Apta-MCTS	Li et al., (2014)	36bp	top2	1027.273
CD4	m01		Apta-MCTS	Li et al., (2014)	36bp	top3	1106.593
CD4	m01		Apta-MCTS	Li et al., (2014)	36bp	top4	1007.443
CD4	m01		Apta-MCTS	Li et al., (2014)	36bp	top5	1077.057
CD4	m01		Apta-MCTS	Li et al., (2014)	36bp	top6	1212.035
CD4	m01		Apta-MCTS	Li et al., (2014)	36bp	top7	1085.815
CD4	m01		Apta-MCTS	Li et al., (2014)	36bp	top8	1083.507
CD4	m01		Apta-MCTS	Li et al., (2014)	36bp	top9	1063.196
CD4	m01		Lee and Han (2019)	Li et al., (2014)	36bp	top0	1057.33
CD4	m01		Lee and Han (2019)	Li et al., (2014)	36bp	top1	1154.63
CD4	m01		Lee and Han (2019)	Li et al., (2014)	36bp	top2	1143.657
CD4	m01		Lee and Han (2019)	Li et al., (2014)	36bp	top3	1059.659
CD4	m01		Lee and Han (2019)	Li et al., (2014)	36bp	top4	1082.791
CD4	m01		Lee and Han (2019)	Li et al., (2014)	36bp	top5	1063.704
CD4	m01		Lee and Han (2019)	Li et al., (2014)	36bp	top6	1040.933
CD4	m01		Lee and Han (2019)	Li et al., (2014)	36bp	top7	1006.322
CD4	m01		Lee and Han (2019)	Li et al., (2014)	36bp	top8	1023.224
CD4	m01		Lee and Han (2019)	Li et al., (2014)	36bp	top9	1000.881
CD4	m01	9605115-CD4Antigen-2	Known aptamers		36bp		1096.049
CD4	m01	9605115-CD4Antigen-9	Known aptamers		36bp		1100.484
Colicin_E3	m01		Apta-MCTS	Li et al., (2014)	72bp	top0	1869.891
Colicin_E3	m01		Apta-MCTS	Li et al., (2014)	70bp	top0	2063.952
Colicin_E3	m01		Apta-MCTS	Li et al., (2014)	70bp	top1	2209.146
Colicin_E3	m01		Apta-MCTS	Li et al., (2014)	72bp	top1	1778.918
Colicin_E3	m01		Apta-MCTS	Li et al., (2014)	72bp	top2	1929.615
Colicin_E3	m01		Apta-MCTS	Li et al., (2014)	70bp	top2	1827.509
Colicin_E3	m01		Apta-MCTS	Li et al., (2014)	70bp	top3	1756.463
Colicin_E3	m01		Apta-MCTS	Li et al., (2014)	72bp	top3	1765.7
Colicin_E3	m01		Apta-MCTS	Li et al., (2014)	70bp	top4	1785.39
Colicin_E3	m01		Apta-MCTS	Li et al., (2014)	72bp	top4	1846.447
Colicin_E3	m01		Apta-MCTS	Li et al., (2014)	70bp	top5	1773.689
Colicin_E3	m01		Apta-MCTS	Li et al., (2014)	72bp	top5	1873.739
Colicin_E3	m01		Apta-MCTS	Li et al., (2014)	72bp	top6	1836.004
Colicin_E3	m01		Apta-MCTS	Li et al., (2014)	70bp	top6	1919.597
Colicin_E3	m01		Apta-MCTS	Li et al., (2014)	72bp	top7	1778.906
Colicin_E3	m01		Apta-MCTS	Li et al., (2014)	70bp	top7	1639.945
Colicin_E3	m01		Apta-MCTS	Li et al., (2014)	72bp	top8	1877.216
Colicin_E3	m01		Apta-MCTS	Li et al., (2014)	70bp	top8	1856.473
Colicin_E3	m01		Apta-MCTS	Li et al., (2014)	70bp	top9	1976.034
Colicin_E3	m01		Apta-MCTS	Li et al., (2014)	72bp	top9	1900.173
Colicin_E3	m01		Lee and Han (2019)	Li et al., (2014)	72bp	top0	1749.205
Colicin_E3	m01		Lee and Han (2019)	Li et al., (2014)	70bp	top0	1782.691
Colicin_E3	m01		Lee and Han (2019)	Li et al., (2014)	70bp	top1	1740.252
Colicin_E3	m01		Lee and Han (2019)	Li et al., (2014)	72bp	top1	1833.373
Colicin_E3	m01		Lee and Han (2019)	Li et al., (2014)	70bp	top2	1739.277
Colicin_E3	m01		Lee and Han (2019)	Li et al., (2014)	72bp	top2	1880.068
Colicin_E3	m01		Lee and Han (2019)	Li et al., (2014)	70bp	top3	1716.446
Colicin_E3	m01		Lee and Han (2019)	Li et al., (2014)	72bp	top3	1641.245
Colicin_E3	m01		Lee and Han (2019)	Li et al., (2014)	70bp	top4	1903.443
Colicin_E3	m01		Lee and Han (2019)	Li et al., (2014)	72bp	top4	1768.453
Colicin_E3	m01		Lee and Han (2019)	Li et al., (2014)	70bp	top5	1777.361
Colicin_E3	m01		Lee and Han (2019)	Li et al., (2014)	72bp	top5	1728.876
Colicin_E3	m01		Lee and Han (2019)	Li et al., (2014)	70bp	top6	1786.656
Colicin_E3	m01		Lee and Han (2019)	Li et al., (2014)	72bp	top6	1881.455
Colicin_E3	m01		Lee and Han (2019)	Li et al., (2014)	72bp	top7	1854.541
Colicin_E3	m01		Lee and Han (2019)	Li et al., (2014)	70bp	top7	1703.534
Colicin_E3	m01		Lee and Han (2019)	Li et al., (2014)	70bp	top8	1631.238
Colicin_E3	m01		Lee and Han (2019)	Li et al., (2014)	72bp	top8	1583.798
Colicin_E3	m01		Lee and Han (2019)	Li et al., (2014)	72bp	top9	1716.785
Colicin_E3	m01		Lee and Han (2019)	Li et al., (2014)	70bp	top9	1892.108
Colicin_E3	m01	15023071-Colicin_E3-2	Known aptamers		70bp		2108.834
Colicin_E3	m01	15023071-Colicin_E3-1	Known aptamers		72bp		1775.054
Colicin_E3	m01	15023071-Colicin_E3-6	Known aptamers		72bp		1993.854
Cytohesin_1	m04		Apta-MCTS	Li et al., (2014)	43bp	top0	1113.839
Cytohesin_1	m04		Apta-MCTS	Li et al., (2014)	43bp	top1	1141.937
Cytohesin_1	m04		Apta-MCTS	Li et al., (2014)	43bp	top2	1236.566
Cytohesin_1	m04		Apta-MCTS	Li et al., (2014)	43bp	top3	1109.334
Cytohesin_1	m04		Apta-MCTS	Li et al., (2014)	43bp	top4	1055.393
Cytohesin_1	m04		Apta-MCTS	Li et al., (2014)	43bp	top5	1080.399
Cytohesin_1	m04		Apta-MCTS	Li et al., (2014)	43bp	top6	1028.417
Cytohesin_1	m04		Apta-MCTS	Li et al., (2014)	43bp	top7	1034.386
Cytohesin_1	m04		Apta-MCTS	Li et al., (2014)	43bp	top8	1116.751
Cytohesin_1	m04		Apta-MCTS	Li et al., (2014)	43bp	top9	1022.396
Cytohesin_1	m04		Lee and Han (2019)	Li et al., (2014)	43bp	top0	1097.502
Cytohesin_1	m04		Lee and Han (2019)	Li et al., (2014)	43bp	top1	997.944
Cytohesin_1	m04		Lee and Han (2019)	Li et al., (2014)	43bp	top2	1044.86
Cytohesin_1	m04		Lee and Han (2019)	Li et al., (2014)	43bp	top3	1194.012
Cytohesin_1	m04		Lee and Han (2019)	Li et al., (2014)	43bp	top4	1178.686
Cytohesin_1	m04		Lee and Han (2019)	Li et al., (2014)	43bp	top5	1081.813
Cytohesin_1	m04		Lee and Han (2019)	Li et al., (2014)	43bp	top6	1070.054
Cytohesin_1	m04		Lee and Han (2019)	Li et al., (2014)	43bp	top7	1132.636
Cytohesin_1	m04		Lee and Han (2019)	Li et al., (2014)	43bp	top8	1035.605
Cytohesin_1	m04		Lee and Han (2019)	Li et al., (2014)	43bp	top9	1012.307
Cytohesin_1	m04	11320245-Cytohesin_1-2	Known aptamers		43bp		1063.395
E.Coli_rho_factor	m01		Apta-MCTS	Li et al., (2014)	29bp	top0	1228.548
E.Coli_rho_factor	m01		Apta-MCTS	Li et al., (2014)	30bp	top0	1322.552
E.Coli_rho_factor	m01		Apta-MCTS	Li et al., (2014)	30bp	top1	1308.797
E.Coli_rho_factor	m01		Apta-MCTS	Li et al., (2014)	29bp	top1	1186.143
E.Coli_rho_factor	m01		Apta-MCTS	Li et al., (2014)	29bp	top2	1343.319
E.Coli_rho_factor	m01		Apta-MCTS	Li et al., (2014)	30bp	top2	1302.28
E.Coli_rho_factor	m01		Apta-MCTS	Li et al., (2014)	29bp	top3	1338.295
E.Coli_rho_factor	m01		Apta-MCTS	Li et al., (2014)	30bp	top3	1167.367
E.Coli_rho_factor	m01		Apta-MCTS	Li et al., (2014)	30bp	top4	1476.013
E.Coli_rho_factor	m01		Apta-MCTS	Li et al., (2014)	29bp	top4	1426.425
E.Coli_rho_factor	m01		Apta-MCTS	Li et al., (2014)	30bp	top5	1357.791
E.Coli_rho_factor	m01		Apta-MCTS	Li et al., (2014)	29bp	top5	1417.618
E.Coli_rho_factor	m01		Apta-MCTS	Li et al., (2014)	30bp	top6	1387.282
E.Coli_rho_factor	m01		Apta-MCTS	Li et al., (2014)	29bp	top6	1280.878
E.Coli_rho_factor	m01		Apta-MCTS	Li et al., (2014)	30bp	top7	1359.21
E.Coli_rho_factor	m01		Apta-MCTS	Li et al., (2014)	29bp	top7	1309.388
E.Coli_rho_factor	m01		Apta-MCTS	Li et al., (2014)	30bp	top8	1251.991
E.Coli_rho_factor	m01		Apta-MCTS	Li et al., (2014)	29bp	top8	1332.261
E.Coli_rho_factor	m01		Apta-MCTS	Li et al., (2014)	29bp	top9	1253.333
E.Coli_rho_factor	m01		Apta-MCTS	Li et al., (2014)	30bp	top9	1312.307
E.Coli_rho_factor	m01		Lee and Han (2019)	Li et al., (2014)	30bp	top0	1172.472
E.Coli_rho_factor	m01		Lee and Han (2019)	Li et al., (2014)	29bp	top0	1165.444
E.Coli_rho_factor	m01		Lee and Han (2019)	Li et al., (2014)	29bp	top1	1183.237
E.Coli_rho_factor	m01		Lee and Han (2019)	Li et al., (2014)	30bp	top1	1149.224
E.Coli_rho_factor	m01		Lee and Han (2019)	Li et al., (2014)	30bp	top2	1352.498
E.Coli_rho_factor	m01		Lee and Han (2019)	Li et al., (2014)	29bp	top2	1119.914
E.Coli_rho_factor	m01		Lee and Han (2019)	Li et al., (2014)	29bp	top3	1248.692
E.Coli_rho_factor	m01		Lee and Han (2019)	Li et al., (2014)	30bp	top3	1227.825
E.Coli_rho_factor	m01		Lee and Han (2019)	Li et al., (2014)	29bp	top4	1220.962
E.Coli_rho_factor	m01		Lee and Han (2019)	Li et al., (2014)	30bp	top4	1326.382
E.Coli_rho_factor	m01		Lee and Han (2019)	Li et al., (2014)	29bp	top5	1209.78
E.Coli_rho_factor	m01		Lee and Han (2019)	Li et al., (2014)	30bp	top5	1264.491
E.Coli_rho_factor	m01		Lee and Han (2019)	Li et al., (2014)	29bp	top6	1209.382
E.Coli_rho_factor	m01		Lee and Han (2019)	Li et al., (2014)	30bp	top6	1212.506
E.Coli_rho_factor	m01		Lee and Han (2019)	Li et al., (2014)	29bp	top7	1207.535
E.Coli_rho_factor	m01		Lee and Han (2019)	Li et al., (2014)	30bp	top7	1309.942
E.Coli_rho_factor	m01		Lee and Han (2019)	Li et al., (2014)	30bp	top8	1195.854
E.Coli_rho_factor	m01		Lee and Han (2019)	Li et al., (2014)	29bp	top8	1334.472
E.Coli_rho_factor	m01		Lee and Han (2019)	Li et al., (2014)	29bp	top9	1138.118
E.Coli_rho_factor	m01		Lee and Han (2019)	Li et al., (2014)	30bp	top9	1139.671
E.Coli_rho_factor	m01	7678562-E.Coli_rho_factor-12	Known aptamers		30bp		1255.797
E.Coli_rho_factor	m01	7678562-E.Coli_rho_factor-7	Known aptamers		30bp		1296.279
E.Coli_rho_factor	m01	7678562-E.Coli_rho_factor-14	Known aptamers		30bp		1180.133
E.Coli_rho_factor	m01	7678562-E.Coli_rho_factor-22	Known aptamers		29bp		1283.121
E.Coli_rho_factor	m01	7678562-E.Coli_rho_factor-17	Known aptamers		30bp		1308.975
Envelope_glycoprotein_GP120	m02		Apta-MCTS	Li et al., (2014)	49bp	top0	1681.796
Envelope_glycoprotein_GP120	m02		Apta-MCTS	Li et al., (2014)	50bp	top0	1600.191
Envelope_glycoprotein_GP120	m02		Apta-MCTS	Li et al., (2014)	49bp	top1	1855.186
Envelope_glycoprotein_GP120	m02		Apta-MCTS	Li et al., (2014)	50bp	top1	1704.032
Envelope_glycoprotein_GP120	m02		Apta-MCTS	Li et al., (2014)	49bp	top2	1604.996
Envelope_glycoprotein_GP120	m02		Apta-MCTS	Li et al., (2014)	50bp	top2	1814.268
Envelope_glycoprotein_GP120	m02		Apta-MCTS	Li et al., (2014)	49bp	top3	1682.323
Envelope_glycoprotein_GP120	m02		Apta-MCTS	Li et al., (2014)	50bp	top3	1639.068
Envelope_glycoprotein_GP120	m02		Apta-MCTS	Li et al., (2014)	49bp	top4	1727.442
Envelope_glycoprotein_GP120	m02		Apta-MCTS	Li et al., (2014)	50bp	top4	1796.838
Envelope_glycoprotein_GP120	m02		Apta-MCTS	Li et al., (2014)	50bp	top5	1778.871
Envelope_glycoprotein_GP120	m02		Apta-MCTS	Li et al., (2014)	49bp	top5	1854.824
Envelope_glycoprotein_GP120	m02		Apta-MCTS	Li et al., (2014)	50bp	top6	1756.465
Envelope_glycoprotein_GP120	m02		Apta-MCTS	Li et al., (2014)	49bp	top6	1632.747
Envelope_glycoprotein_GP120	m02		Apta-MCTS	Li et al., (2014)	49bp	top7	1680.673
Envelope_glycoprotein_GP120	m02		Apta-MCTS	Li et al., (2014)	50bp	top7	1649.615
Envelope_glycoprotein_GP120	m02		Apta-MCTS	Li et al., (2014)	49bp	top8	1534.022
Envelope_glycoprotein_GP120	m02		Apta-MCTS	Li et al., (2014)	50bp	top8	1638.15
Envelope_glycoprotein_GP120	m02		Apta-MCTS	Li et al., (2014)	50bp	top9	1705.112
Envelope_glycoprotein_GP120	m02		Apta-MCTS	Li et al., (2014)	49bp	top9	1960.083
Envelope_glycoprotein_GP120	m02		Lee and Han (2019)	Li et al., (2014)	50bp	top0	1704.271
Envelope_glycoprotein_GP120	m02		Lee and Han (2019)	Li et al., (2014)	49bp	top0	1584.668
Envelope_glycoprotein_GP120	m02		Lee and Han (2019)	Li et al., (2014)	50bp	top1	1537.934
Envelope_glycoprotein_GP120	m02		Lee and Han (2019)	Li et al., (2014)	49bp	top1	1632.953
Envelope_glycoprotein_GP120	m02		Lee and Han (2019)	Li et al., (2014)	49bp	top2	1665.049
Envelope_glycoprotein_GP120	m02		Lee and Han (2019)	Li et al., (2014)	50bp	top2	1673.303
Envelope_glycoprotein_GP120	m02		Lee and Han (2019)	Li et al., (2014)	49bp	top3	1733.826
Envelope_glycoprotein_GP120	m02		Lee and Han (2019)	Li et al., (2014)	50bp	top3	1535.634
Envelope_glycoprotein_GP120	m02		Lee and Han (2019)	Li et al., (2014)	49bp	top4	1599.262
Envelope_glycoprotein_GP120	m02		Lee and Han (2019)	Li et al., (2014)	50bp	top4	1633.059
Envelope_glycoprotein_GP120	m02		Lee and Han (2019)	Li et al., (2014)	50bp	top5	1728.01
Envelope_glycoprotein_GP120	m02		Lee and Han (2019)	Li et al., (2014)	49bp	top5	1619.036
Envelope_glycoprotein_GP120	m02		Lee and Han (2019)	Li et al., (2014)	50bp	top6	1599.919
Envelope_glycoprotein_GP120	m02		Lee and Han (2019)	Li et al., (2014)	49bp	top6	1556.508
Envelope_glycoprotein_GP120	m02		Lee and Han (2019)	Li et al., (2014)	50bp	top7	1632.47
Envelope_glycoprotein_GP120	m02		Lee and Han (2019)	Li et al., (2014)	49bp	top7	1666.251
Envelope_glycoprotein_GP120	m02		Lee and Han (2019)	Li et al., (2014)	49bp	top8	1769.544
Envelope_glycoprotein_GP120	m02		Lee and Han (2019)	Li et al., (2014)	50bp	top8	1728.659
Envelope_glycoprotein_GP120	m02		Lee and Han (2019)	Li et al., (2014)	50bp	top9	1783.441
Envelope_glycoprotein_GP120	m02		Lee and Han (2019)	Li et al., (2014)	49bp	top9	1629.936
Envelope_glycoprotein_GP120	m02	14610191-gp120-14	Known aptamers		50bp		1643.04
Envelope_glycoprotein_GP120	m02	14610191-gp120-9	Known aptamers		50bp		1769.415
Envelope_glycoprotein_GP120	m02	14610191-gp120-13	Known aptamers		49bp		1756.896
Envelope_glycoprotein_GP120	m02	14610191-gp120-18	Known aptamers		50bp		1751.012
Envelope_glycoprotein_GP120	m02	14610191-gp120-10	Known aptamers		50bp		1805.861
Factor_X	m04		Apta-MCTS	Li et al., (2014)	40bp	top0	1200.101
Factor_X	m04		Apta-MCTS	Li et al., (2014)	40bp	top1	1102.523
Factor_X	m04		Apta-MCTS	Li et al., (2014)	40bp	top2	1290.793
Factor_X	m04		Apta-MCTS	Li et al., (2014)	40bp	top3	1255.853
Factor_X	m04		Apta-MCTS	Li et al., (2014)	40bp	top4	1251.733
Factor_X	m04		Apta-MCTS	Li et al., (2014)	40bp	top5	1136.711
Factor_X	m04		Apta-MCTS	Li et al., (2014)	40bp	top6	1172.336
Factor_X	m04		Apta-MCTS	Li et al., (2014)	40bp	top7	1078.695
Factor_X	m04		Apta-MCTS	Li et al., (2014)	40bp	top8	1215.85
Factor_X	m04		Apta-MCTS	Li et al., (2014)	40bp	top9	1387.616
Factor_X	m04		Lee and Han (2019)	Li et al., (2014)	40bp	top0	1141.463
Factor_X	m04		Lee and Han (2019)	Li et al., (2014)	40bp	top1	1136.72
Factor_X	m04		Lee and Han (2019)	Li et al., (2014)	40bp	top2	1241.208
Factor_X	m04		Lee and Han (2019)	Li et al., (2014)	40bp	top3	1084.639
Factor_X	m04		Lee and Han (2019)	Li et al., (2014)	40bp	top4	1168.048
Factor_X	m04		Lee and Han (2019)	Li et al., (2014)	40bp	top5	1076.059
Factor_X	m04		Lee and Han (2019)	Li et al., (2014)	40bp	top6	1160.099
Factor_X	m04		Lee and Han (2019)	Li et al., (2014)	40bp	top7	1198.178
Factor_X	m04		Lee and Han (2019)	Li et al., (2014)	40bp	top8	1109.949
Factor_X	m04		Lee and Han (2019)	Li et al., (2014)	40bp	top9	1080.38
Factor_X	m04	17461758C-GLA_proteins-3	Known aptamers		40bp		1162.525
HIV-1_Rev_binding_protein	m01		Apta-MCTS	Li et al., (2014)	69bp	top0	1346.703
HIV-1_Rev_binding_protein	m01		Apta-MCTS	Li et al., (2014)	70bp	top0	1153.181
HIV-1_Rev_binding_protein	m01		Apta-MCTS	Li et al., (2014)	66bp	top0	1208.943
HIV-1_Rev_binding_protein	m01		Apta-MCTS	Li et al., (2014)	67bp	top0	1157.029
HIV-1_Rev_binding_protein	m01		Apta-MCTS	Li et al., (2014)	72bp	top0	1095.673
HIV-1_Rev_binding_protein	m01		Apta-MCTS	Li et al., (2014)	66bp	top1	1140.786
HIV-1_Rev_binding_protein	m01		Apta-MCTS	Li et al., (2014)	72bp	top1	1133.411
HIV-1_Rev_binding_protein	m01		Apta-MCTS	Li et al., (2014)	69bp	top1	1211.313
HIV-1_Rev_binding_protein	m01		Apta-MCTS	Li et al., (2014)	67bp	top1	1153.891
HIV-1_Rev_binding_protein	m01		Apta-MCTS	Li et al., (2014)	70bp	top1	1198.755
HIV-1_Rev_binding_protein	m01		Apta-MCTS	Li et al., (2014)	66bp	top2	1062.806
HIV-1_Rev_binding_protein	m01		Apta-MCTS	Li et al., (2014)	69bp	top2	1201.645
HIV-1_Rev_binding_protein	m01		Apta-MCTS	Li et al., (2014)	70bp	top2	1234.374
HIV-1_Rev_binding_protein	m01		Apta-MCTS	Li et al., (2014)	72bp	top2	1087.173
HIV-1_Rev_binding_protein	m01		Apta-MCTS	Li et al., (2014)	67bp	top2	1103.761
HIV-1_Rev_binding_protein	m01		Apta-MCTS	Li et al., (2014)	69bp	top3	1149.065
HIV-1_Rev_binding_protein	m01		Apta-MCTS	Li et al., (2014)	70bp	top3	1114.269
HIV-1_Rev_binding_protein	m01		Apta-MCTS	Li et al., (2014)	66bp	top3	1105.627
HIV-1_Rev_binding_protein	m01		Apta-MCTS	Li et al., (2014)	72bp	top3	1125.407
HIV-1_Rev_binding_protein	m01		Apta-MCTS	Li et al., (2014)	67bp	top3	1123.592
HIV-1_Rev_binding_protein	m01		Apta-MCTS	Li et al., (2014)	67bp	top4	1163.885
HIV-1_Rev_binding_protein	m01		Apta-MCTS	Li et al., (2014)	66bp	top4	1197.644
HIV-1_Rev_binding_protein	m01		Apta-MCTS	Li et al., (2014)	72bp	top4	1122.356
HIV-1_Rev_binding_protein	m01		Apta-MCTS	Li et al., (2014)	70bp	top4	1186.163
HIV-1_Rev_binding_protein	m01		Apta-MCTS	Li et al., (2014)	69bp	top4	1492.336
HIV-1_Rev_binding_protein	m01		Apta-MCTS	Li et al., (2014)	72bp	top5	1139.068
HIV-1_Rev_binding_protein	m01		Apta-MCTS	Li et al., (2014)	69bp	top5	1117.12
HIV-1_Rev_binding_protein	m01		Apta-MCTS	Li et al., (2014)	66bp	top5	1154.303
HIV-1_Rev_binding_protein	m01		Apta-MCTS	Li et al., (2014)	67bp	top5	1091.493
HIV-1_Rev_binding_protein	m01		Apta-MCTS	Li et al., (2014)	70bp	top5	1073.664
HIV-1_Rev_binding_protein	m01		Apta-MCTS	Li et al., (2014)	66bp	top6	1112.647
HIV-1_Rev_binding_protein	m01		Apta-MCTS	Li et al., (2014)	72bp	top6	1166.388
HIV-1_Rev_binding_protein	m01		Apta-MCTS	Li et al., (2014)	67bp	top6	1163.779
HIV-1_Rev_binding_protein	m01		Apta-MCTS	Li et al., (2014)	69bp	top6	1264.147
HIV-1_Rev_binding_protein	m01		Apta-MCTS	Li et al., (2014)	70bp	top6	1057.905
HIV-1_Rev_binding_protein	m01		Apta-MCTS	Li et al., (2014)	67bp	top7	1255.139
HIV-1_Rev_binding_protein	m01		Apta-MCTS	Li et al., (2014)	66bp	top7	1158.727
HIV-1_Rev_binding_protein	m01		Apta-MCTS	Li et al., (2014)	70bp	top7	1241.606
HIV-1_Rev_binding_protein	m01		Apta-MCTS	Li et al., (2014)	72bp	top7	1234.713
HIV-1_Rev_binding_protein	m01		Apta-MCTS	Li et al., (2014)	69bp	top7	1042.967
HIV-1_Rev_binding_protein	m01		Apta-MCTS	Li et al., (2014)	67bp	top8	1128.506
HIV-1_Rev_binding_protein	m01		Apta-MCTS	Li et al., (2014)	72bp	top8	1253.262
HIV-1_Rev_binding_protein	m01		Apta-MCTS	Li et al., (2014)	66bp	top8	1198.57
HIV-1_Rev_binding_protein	m01		Apta-MCTS	Li et al., (2014)	69bp	top8	1160.29
HIV-1_Rev_binding_protein	m01		Apta-MCTS	Li et al., (2014)	70bp	top8	1158.582
HIV-1_Rev_binding_protein	m01		Apta-MCTS	Li et al., (2014)	72bp	top9	1325.551
HIV-1_Rev_binding_protein	m01		Apta-MCTS	Li et al., (2014)	66bp	top9	1086.036
HIV-1_Rev_binding_protein	m01		Apta-MCTS	Li et al., (2014)	67bp	top9	1135.048
HIV-1_Rev_binding_protein	m01		Apta-MCTS	Li et al., (2014)	69bp	top9	1163.879
HIV-1_Rev_binding_protein	m01		Apta-MCTS	Li et al., (2014)	70bp	top9	1144.913
HIV-1_Rev_binding_protein	m01		Lee and Han (2019)	Li et al., (2014)	70bp	top0	953.662
HIV-1_Rev_binding_protein	m01		Lee and Han (2019)	Li et al., (2014)	66bp	top0	1193.991
HIV-1_Rev_binding_protein	m01		Lee and Han (2019)	Li et al., (2014)	67bp	top0	998.342
HIV-1_Rev_binding_protein	m01		Lee and Han (2019)	Li et al., (2014)	69bp	top0	962.419
HIV-1_Rev_binding_protein	m01		Lee and Han (2019)	Li et al., (2014)	72bp	top0	953.798
HIV-1_Rev_binding_protein	m01		Lee and Han (2019)	Li et al., (2014)	72bp	top1	1068.797
HIV-1_Rev_binding_protein	m01		Lee and Han (2019)	Li et al., (2014)	67bp	top1	1144.766
HIV-1_Rev_binding_protein	m01		Lee and Han (2019)	Li et al., (2014)	70bp	top1	1049.995
HIV-1_Rev_binding_protein	m01		Lee and Han (2019)	Li et al., (2014)	66bp	top1	1094.199
HIV-1_Rev_binding_protein	m01		Lee and Han (2019)	Li et al., (2014)	69bp	top1	1141.701
HIV-1_Rev_binding_protein	m01		Lee and Han (2019)	Li et al., (2014)	67bp	top2	1078.68
HIV-1_Rev_binding_protein	m01		Lee and Han (2019)	Li et al., (2014)	69bp	top2	1187.237
HIV-1_Rev_binding_protein	m01		Lee and Han (2019)	Li et al., (2014)	72bp	top2	1024.529
HIV-1_Rev_binding_protein	m01		Lee and Han (2019)	Li et al., (2014)	66bp	top2	1091.611
HIV-1_Rev_binding_protein	m01		Lee and Han (2019)	Li et al., (2014)	70bp	top2	1116.131
HIV-1_Rev_binding_protein	m01		Lee and Han (2019)	Li et al., (2014)	70bp	top3	1062.49
HIV-1_Rev_binding_protein	m01		Lee and Han (2019)	Li et al., (2014)	67bp	top3	978.942
HIV-1_Rev_binding_protein	m01		Lee and Han (2019)	Li et al., (2014)	69bp	top3	1091.625
HIV-1_Rev_binding_protein	m01		Lee and Han (2019)	Li et al., (2014)	66bp	top3	986.688
HIV-1_Rev_binding_protein	m01		Lee and Han (2019)	Li et al., (2014)	72bp	top3	1026.238
HIV-1_Rev_binding_protein	m01		Lee and Han (2019)	Li et al., (2014)	72bp	top4	970.265
HIV-1_Rev_binding_protein	m01		Lee and Han (2019)	Li et al., (2014)	67bp	top4	1077.909
HIV-1_Rev_binding_protein	m01		Lee and Han (2019)	Li et al., (2014)	69bp	top4	1026.34
HIV-1_Rev_binding_protein	m01		Lee and Han (2019)	Li et al., (2014)	70bp	top4	1057.948
HIV-1_Rev_binding_protein	m01		Lee and Han (2019)	Li et al., (2014)	66bp	top4	1058.8
HIV-1_Rev_binding_protein	m01		Lee and Han (2019)	Li et al., (2014)	66bp	top5	1093.956
HIV-1_Rev_binding_protein	m01		Lee and Han (2019)	Li et al., (2014)	72bp	top5	980.383
HIV-1_Rev_binding_protein	m01		Lee and Han (2019)	Li et al., (2014)	69bp	top5	1044.918
HIV-1_Rev_binding_protein	m01		Lee and Han (2019)	Li et al., (2014)	67bp	top5	1083.552
HIV-1_Rev_binding_protein	m01		Lee and Han (2019)	Li et al., (2014)	70bp	top5	1010.33
HIV-1_Rev_binding_protein	m01		Lee and Han (2019)	Li et al., (2014)	69bp	top6	1074.933
HIV-1_Rev_binding_protein	m01		Lee and Han (2019)	Li et al., (2014)	67bp	top6	1076.598
HIV-1_Rev_binding_protein	m01		Lee and Han (2019)	Li et al., (2014)	70bp	top6	1084.895
HIV-1_Rev_binding_protein	m01		Lee and Han (2019)	Li et al., (2014)	66bp	top6	1064.361
HIV-1_Rev_binding_protein	m01		Lee and Han (2019)	Li et al., (2014)	72bp	top6	1128.307
HIV-1_Rev_binding_protein	m01		Lee and Han (2019)	Li et al., (2014)	67bp	top7	967.687
HIV-1_Rev_binding_protein	m01		Lee and Han (2019)	Li et al., (2014)	70bp	top7	990.395
HIV-1_Rev_binding_protein	m01		Lee and Han (2019)	Li et al., (2014)	69bp	top7	1352.887
HIV-1_Rev_binding_protein	m01		Lee and Han (2019)	Li et al., (2014)	66bp	top7	1046.541
HIV-1_Rev_binding_protein	m01		Lee and Han (2019)	Li et al., (2014)	72bp	top7	1090.309
HIV-1_Rev_binding_protein	m01		Lee and Han (2019)	Li et al., (2014)	72bp	top8	1058.031
HIV-1_Rev_binding_protein	m01		Lee and Han (2019)	Li et al., (2014)	69bp	top8	1131.858
HIV-1_Rev_binding_protein	m01		Lee and Han (2019)	Li et al., (2014)	70bp	top8	1080.993
HIV-1_Rev_binding_protein	m01		Lee and Han (2019)	Li et al., (2014)	66bp	top8	1068.252
HIV-1_Rev_binding_protein	m01		Lee and Han (2019)	Li et al., (2014)	67bp	top8	1084.9
HIV-1_Rev_binding_protein	m01		Lee and Han (2019)	Li et al., (2014)	72bp	top9	1112.635
HIV-1_Rev_binding_protein	m01		Lee and Han (2019)	Li et al., (2014)	67bp	top9	1131.654
HIV-1_Rev_binding_protein	m01		Lee and Han (2019)	Li et al., (2014)	69bp	top9	1137.935
HIV-1_Rev_binding_protein	m01		Lee and Han (2019)	Li et al., (2014)	70bp	top9	1032.767
HIV-1_Rev_binding_protein	m01		Lee and Han (2019)	Li et al., (2014)	66bp	top9	1037.987
HIV-1_Rev_binding_protein	m01	8755498-HIV-1_Rev-2	Known aptamers		66bp		1309.106
HIV-1_Rev_binding_protein	m01	8755498-HIV-1_Rev-8	Known aptamers		72bp		1187.556
HIV-1_Rev_binding_protein	m01	8755498-HIV-1_Rev-18	Known aptamers		67bp		1194.537
HIV-1_Rev_binding_protein	m01	8755498-HIV-1_Rev-16	Known aptamers		70bp		1209.993
HIV-1_Rev_binding_protein	m01	8755498-HIV-1_Rev-6	Known aptamers		69bp		1136.611
HIVgp120	m01		Apta-MCTS	Li et al., (2014)	98bp	top0	1882.431
HIVgp120	m01		Apta-MCTS	Li et al., (2014)	98bp	top1	1596.324
HIVgp120	m01		Apta-MCTS	Li et al., (2014)	98bp	top2	1726.373
HIVgp120	m01		Apta-MCTS	Li et al., (2014)	98bp	top3	2003.078
HIVgp120	m01		Apta-MCTS	Li et al., (2014)	98bp	top4	1513.026
HIVgp120	m01		Apta-MCTS	Li et al., (2014)	98bp	top5	1879.68
HIVgp120	m01		Apta-MCTS	Li et al., (2014)	98bp	top6	1743.534
HIVgp120	m01		Apta-MCTS	Li et al., (2014)	98bp	top7	2104.86
HIVgp120	m01		Apta-MCTS	Li et al., (2014)	98bp	top8	1685.954
HIVgp120	m01		Apta-MCTS	Li et al., (2014)	98bp	top9	1724.621
HIVgp120	m01		Lee and Han (2019)	Li et al., (2014)	98bp	top0	1521.187
HIVgp120	m01		Lee and Han (2019)	Li et al., (2014)	98bp	top1	1555.11
HIVgp120	m01		Lee and Han (2019)	Li et al., (2014)	98bp	top2	1476.224
HIVgp120	m01		Lee and Han (2019)	Li et al., (2014)	98bp	top3	1628.177
HIVgp120	m01		Lee and Han (2019)	Li et al., (2014)	98bp	top4	1557.163
HIVgp120	m01		Lee and Han (2019)	Li et al., (2014)	98bp	top5	1581.393
HIVgp120	m01		Lee and Han (2019)	Li et al., (2014)	98bp	top6	1471.747
HIVgp120	m01		Lee and Han (2019)	Li et al., (2014)	98bp	top7	1446.744
HIVgp120	m01		Lee and Han (2019)	Li et al., (2014)	98bp	top8	1527.236
HIVgp120	m01		Lee and Han (2019)	Li et al., (2014)	98bp	top9	1415.502
HIVgp120	m01	19304999-HIVgp120-2	Known aptamers		98bp		1640.051
Human_interleukin-23	m01		Apta-MCTS	Li et al., (2014)	74bp	top0	1628.002
Human_interleukin-23	m01		Apta-MCTS	Li et al., (2014)	74bp	top1	1844.219
Human_interleukin-23	m01		Apta-MCTS	Li et al., (2014)	74bp	top2	1846.102
Human_interleukin-23	m01		Apta-MCTS	Li et al., (2014)	74bp	top3	1819.988
Human_interleukin-23	m01		Apta-MCTS	Li et al., (2014)	74bp	top4	1613.727
Human_interleukin-23	m01		Apta-MCTS	Li et al., (2014)	74bp	top5	1642.641
Human_interleukin-23	m01		Apta-MCTS	Li et al., (2014)	74bp	top6	1587.679
Human_interleukin-23	m01		Apta-MCTS	Li et al., (2014)	74bp	top7	1593.683
Human_interleukin-23	m01		Apta-MCTS	Li et al., (2014)	74bp	top8	1571.922
Human_interleukin-23	m01		Apta-MCTS	Li et al., (2014)	74bp	top9	1698.318
Human_interleukin-23	m01		Lee and Han (2019)	Li et al., (2014)	74bp	top0	1640.064
Human_interleukin-23	m01		Lee and Han (2019)	Li et al., (2014)	74bp	top1	1378.858
Human_interleukin-23	m01		Lee and Han (2019)	Li et al., (2014)	74bp	top2	1390.418
Human_interleukin-23	m01		Lee and Han (2019)	Li et al., (2014)	74bp	top3	1450.569
Human_interleukin-23	m01		Lee and Han (2019)	Li et al., (2014)	74bp	top4	1399.439
Human_interleukin-23	m01		Lee and Han (2019)	Li et al., (2014)	74bp	top5	1765.607
Human_interleukin-23	m01		Lee and Han (2019)	Li et al., (2014)	74bp	top6	1444.689
Human_interleukin-23	m01		Lee and Han (2019)	Li et al., (2014)	74bp	top7	1548.372
Human_interleukin-23	m01		Lee and Han (2019)	Li et al., (2014)	74bp	top8	1570.536
Human_interleukin-23	m01		Lee and Han (2019)	Li et al., (2014)	74bp	top9	1434.454
Human_interleukin-23	m01	17155909-Human_interleukin-23-2	Known aptamers		74bp		1666.812
Keratinocyte_growth_factor	m01		Apta-MCTS	Li et al., (2014)	39bp	top0	1541.808
Keratinocyte_growth_factor	m01		Apta-MCTS	Li et al., (2014)	39bp	top1	1403.722
Keratinocyte_growth_factor	m01		Apta-MCTS	Li et al., (2014)	39bp	top2	1273.74
Keratinocyte_growth_factor	m01		Apta-MCTS	Li et al., (2014)	39bp	top3	1342.241
Keratinocyte_growth_factor	m01		Apta-MCTS	Li et al., (2014)	39bp	top4	1361.162
Keratinocyte_growth_factor	m01		Apta-MCTS	Li et al., (2014)	39bp	top5	1342.303
Keratinocyte_growth_factor	m01		Apta-MCTS	Li et al., (2014)	39bp	top6	1345.907
Keratinocyte_growth_factor	m01		Apta-MCTS	Li et al., (2014)	39bp	top7	1518.962
Keratinocyte_growth_factor	m01		Apta-MCTS	Li et al., (2014)	39bp	top8	1365.732
Keratinocyte_growth_factor	m01		Apta-MCTS	Li et al., (2014)	39bp	top9	1328.377
Keratinocyte_growth_factor	m01		Lee and Han (2019)	Li et al., (2014)	39bp	top0	1358.949
Keratinocyte_growth_factor	m01		Lee and Han (2019)	Li et al., (2014)	39bp	top1	1332.247
Keratinocyte_growth_factor	m01		Lee and Han (2019)	Li et al., (2014)	39bp	top2	1299.703
Keratinocyte_growth_factor	m01		Lee and Han (2019)	Li et al., (2014)	39bp	top3	1439.679
Keratinocyte_growth_factor	m01		Lee and Han (2019)	Li et al., (2014)	39bp	top4	1306.198
Keratinocyte_growth_factor	m01		Lee and Han (2019)	Li et al., (2014)	39bp	top5	1374.38
Keratinocyte_growth_factor	m01		Lee and Han (2019)	Li et al., (2014)	39bp	top6	1380.572
Keratinocyte_growth_factor	m01		Lee and Han (2019)	Li et al., (2014)	39bp	top7	1285.341
Keratinocyte_growth_factor	m01		Lee and Han (2019)	Li et al., (2014)	39bp	top8	1364.703
Keratinocyte_growth_factor	m01		Lee and Han (2019)	Li et al., (2014)	39bp	top9	1302.427
Keratinocyte_growth_factor	m01	9035109-keratinocyte_growth_factor-6	Known aptamers		39bp		1284.729
NFkappaB_p65	m01		Apta-MCTS	Li et al., (2014)	60bp	top0	1294.565
NFkappaB_p65	m01		Apta-MCTS	Li et al., (2014)	60bp	top1	1292.06
NFkappaB_p65	m01		Apta-MCTS	Li et al., (2014)	60bp	top2	1277.483
NFkappaB_p65	m01		Apta-MCTS	Li et al., (2014)	60bp	top3	1434.898
NFkappaB_p65	m01		Apta-MCTS	Li et al., (2014)	60bp	top4	1240.513
NFkappaB_p65	m01		Apta-MCTS	Li et al., (2014)	60bp	top5	1296.845
NFkappaB_p65	m01		Apta-MCTS	Li et al., (2014)	60bp	top6	1240.799
NFkappaB_p65	m01		Apta-MCTS	Li et al., (2014)	60bp	top7	1365.487
NFkappaB_p65	m01		Apta-MCTS	Li et al., (2014)	60bp	top8	1413.084
NFkappaB_p65	m01		Apta-MCTS	Li et al., (2014)	60bp	top9	1216.376
NFkappaB_p65	m01		Lee and Han (2019)	Li et al., (2014)	60bp	top0	1203.981
NFkappaB_p65	m01		Lee and Han (2019)	Li et al., (2014)	60bp	top1	1310.561
NFkappaB_p65	m01		Lee and Han (2019)	Li et al., (2014)	60bp	top2	1238.105
NFkappaB_p65	m01		Lee and Han (2019)	Li et al., (2014)	60bp	top3	1190.36
NFkappaB_p65	m01		Lee and Han (2019)	Li et al., (2014)	60bp	top4	1162.032
NFkappaB_p65	m01		Lee and Han (2019)	Li et al., (2014)	60bp	top5	1233.635
NFkappaB_p65	m01		Lee and Han (2019)	Li et al., (2014)	60bp	top6	1225.494
NFkappaB_p65	m01		Lee and Han (2019)	Li et al., (2014)	60bp	top7	1187.136
NFkappaB_p65	m01		Lee and Han (2019)	Li et al., (2014)	60bp	top8	1181.806
NFkappaB_p65	m01		Lee and Han (2019)	Li et al., (2014)	60bp	top9	1174.604
NFkappaB_p65	m01	18426920-NFkB-Ma-2	Known aptamers		60bp		1400.666
Oncostatin_M	m01		Apta-MCTS	Li et al., (2014)	39bp	top0	988.461
Oncostatin_M	m01		Apta-MCTS	Li et al., (2014)	39bp	top1	1058.839
Oncostatin_M	m01		Apta-MCTS	Li et al., (2014)	39bp	top2	1005.217
Oncostatin_M	m01		Apta-MCTS	Li et al., (2014)	39bp	top3	1014.728
Oncostatin_M	m01		Apta-MCTS	Li et al., (2014)	39bp	top4	998.754
Oncostatin_M	m01		Apta-MCTS	Li et al., (2014)	39bp	top5	1126.695
Oncostatin_M	m01		Apta-MCTS	Li et al., (2014)	39bp	top6	963.7
Oncostatin_M	m01		Apta-MCTS	Li et al., (2014)	39bp	top7	1028.125
Oncostatin_M	m01		Apta-MCTS	Li et al., (2014)	39bp	top8	939.997
Oncostatin_M	m01		Apta-MCTS	Li et al., (2014)	39bp	top9	1058.835
Oncostatin_M	m01		Lee and Han (2019)	Li et al., (2014)	39bp	top0	937.026
Oncostatin_M	m01		Lee and Han (2019)	Li et al., (2014)	39bp	top1	976.836
Oncostatin_M	m01		Lee and Han (2019)	Li et al., (2014)	39bp	top2	920.886
Oncostatin_M	m01		Lee and Han (2019)	Li et al., (2014)	39bp	top3	971.062
Oncostatin_M	m01		Lee and Han (2019)	Li et al., (2014)	39bp	top4	1051.933
Oncostatin_M	m01		Lee and Han (2019)	Li et al., (2014)	39bp	top5	951.12
Oncostatin_M	m01		Lee and Han (2019)	Li et al., (2014)	39bp	top6	999.887
Oncostatin_M	m01		Lee and Han (2019)	Li et al., (2014)	39bp	top7	1059.045
Oncostatin_M	m01		Lee and Han (2019)	Li et al., (2014)	39bp	top8	940.596
Oncostatin_M	m01		Lee and Han (2019)	Li et al., (2014)	39bp	top9	943.645
Oncostatin_M	m01	10882721-Oncostatin_M-4	Known aptamers		39bp		956.405
Oncostatin_M	m01	10882721-Oncostatin_M-15	Known aptamers		39bp		945.26
PSMA	m01		Apta-MCTS	Li et al., (2014)	40bp	top0	1715.799
PSMA	m01		Apta-MCTS	Li et al., (2014)	40bp	top1	2300.643
PSMA	m01		Apta-MCTS	Li et al., (2014)	40bp	top2	2726.217
PSMA	m01		Apta-MCTS	Li et al., (2014)	40bp	top3	2727.958
PSMA	m01		Apta-MCTS	Li et al., (2014)	40bp	top4	2073.736
PSMA	m01		Apta-MCTS	Li et al., (2014)	40bp	top5	1937.263
PSMA	m01		Apta-MCTS	Li et al., (2014)	40bp	top6	2205.203
PSMA	m01		Apta-MCTS	Li et al., (2014)	40bp	top7	2550.361
PSMA	m01		Apta-MCTS	Li et al., (2014)	40bp	top8	2098.029
PSMA	m01		Apta-MCTS	Li et al., (2014)	40bp	top9	2072.786
PSMA	m01		Lee and Han (2019)	Li et al., (2014)	40bp	top0	1936.426
PSMA	m01		Lee and Han (2019)	Li et al., (2014)	40bp	top1	2466.738
PSMA	m01		Lee and Han (2019)	Li et al., (2014)	40bp	top2	1775.752
PSMA	m01		Lee and Han (2019)	Li et al., (2014)	40bp	top3	2296.865
PSMA	m01		Lee and Han (2019)	Li et al., (2014)	40bp	top4	1966.21
PSMA	m01		Lee and Han (2019)	Li et al., (2014)	40bp	top5	1919.613
PSMA	m01		Lee and Han (2019)	Li et al., (2014)	40bp	top6	1797.39
PSMA	m01		Lee and Han (2019)	Li et al., (2014)	40bp	top7	1951.252
PSMA	m01		Lee and Han (2019)	Li et al., (2014)	40bp	top8	1847.88
PSMA	m01		Lee and Han (2019)	Li et al., (2014)	40bp	top9	2251.909
PSMA	m01	12124337-PSMA-2	Known aptamers		40bp		1987.589
Plasminogen_activator_inhibitor-1	m01		Apta-MCTS	Li et al., (2014)	79bp	top0	2333.729
Plasminogen_activator_inhibitor-1	m01		Apta-MCTS	Li et al., (2014)	79bp	top1	1793.365
Plasminogen_activator_inhibitor-1	m01		Apta-MCTS	Li et al., (2014)	79bp	top2	1936.445
Plasminogen_activator_inhibitor-1	m01		Apta-MCTS	Li et al., (2014)	79bp	top3	1822.714
Plasminogen_activator_inhibitor-1	m01		Apta-MCTS	Li et al., (2014)	79bp	top4	1801.874
Plasminogen_activator_inhibitor-1	m01		Apta-MCTS	Li et al., (2014)	79bp	top5	2124.883
Plasminogen_activator_inhibitor-1	m01		Apta-MCTS	Li et al., (2014)	79bp	top6	1691.663
Plasminogen_activator_inhibitor-1	m01		Apta-MCTS	Li et al., (2014)	79bp	top7	1802.766
Plasminogen_activator_inhibitor-1	m01		Apta-MCTS	Li et al., (2014)	79bp	top8	1918.846
Plasminogen_activator_inhibitor-1	m01		Apta-MCTS	Li et al., (2014)	79bp	top9	1731.582
Plasminogen_activator_inhibitor-1	m01		Lee and Han (2019)	Li et al., (2014)	79bp	top0	1769.5
Plasminogen_activator_inhibitor-1	m01		Lee and Han (2019)	Li et al., (2014)	79bp	top1	1688.375
Plasminogen_activator_inhibitor-1	m01		Lee and Han (2019)	Li et al., (2014)	79bp	top2	1948.66
Plasminogen_activator_inhibitor-1	m01		Lee and Han (2019)	Li et al., (2014)	79bp	top3	1788.118
Plasminogen_activator_inhibitor-1	m01		Lee and Han (2019)	Li et al., (2014)	79bp	top4	1832.405
Plasminogen_activator_inhibitor-1	m01		Lee and Han (2019)	Li et al., (2014)	79bp	top5	2203.753
Plasminogen_activator_inhibitor-1	m01		Lee and Han (2019)	Li et al., (2014)	79bp	top6	2013.259
Plasminogen_activator_inhibitor-1	m01		Lee and Han (2019)	Li et al., (2014)	79bp	top7	1658.742
Plasminogen_activator_inhibitor-1	m01		Lee and Han (2019)	Li et al., (2014)	79bp	top8	1817.232
Plasminogen_activator_inhibitor-1	m01		Lee and Han (2019)	Li et al., (2014)	79bp	top9	1833.033
Plasminogen_activator_inhibitor-1	m01	20387790-PAI-1-2	Known aptamers		79bp		1790.788
RNA_polymerase	m01		Apta-MCTS	Li et al., (2014)	78bp	top0	1569.048
RNA_polymerase	m01		Apta-MCTS	Li et al., (2014)	78bp	top1	1734.092
RNA_polymerase	m01		Apta-MCTS	Li et al., (2014)	78bp	top2	1690.492
RNA_polymerase	m01		Apta-MCTS	Li et al., (2014)	78bp	top3	1682.26
RNA_polymerase	m01		Apta-MCTS	Li et al., (2014)	78bp	top4	1806.311
RNA_polymerase	m01		Apta-MCTS	Li et al., (2014)	78bp	top5	1676.794
RNA_polymerase	m01		Apta-MCTS	Li et al., (2014)	78bp	top6	1884.745
RNA_polymerase	m01		Apta-MCTS	Li et al., (2014)	78bp	top7	1672.692
RNA_polymerase	m01		Apta-MCTS	Li et al., (2014)	78bp	top8	1928.769
RNA_polymerase	m01		Apta-MCTS	Li et al., (2014)	78bp	top9	1648.961
RNA_polymerase	m01		Lee and Han (2019)	Li et al., (2014)	78bp	top0	1550.913
RNA_polymerase	m01		Lee and Han (2019)	Li et al., (2014)	78bp	top1	1436.945
RNA_polymerase	m01		Lee and Han (2019)	Li et al., (2014)	78bp	top2	1510.656
RNA_polymerase	m01		Lee and Han (2019)	Li et al., (2014)	78bp	top3	1501.571
RNA_polymerase	m01		Lee and Han (2019)	Li et al., (2014)	78bp	top4	1580.331
RNA_polymerase	m01		Lee and Han (2019)	Li et al., (2014)	78bp	top5	1508.42
RNA_polymerase	m01		Lee and Han (2019)	Li et al., (2014)	78bp	top6	1447.899
RNA_polymerase	m01		Lee and Han (2019)	Li et al., (2014)	78bp	top7	1430.661
RNA_polymerase	m01		Lee and Han (2019)	Li et al., (2014)	78bp	top8	1688.043
RNA_polymerase	m01		Lee and Han (2019)	Li et al., (2014)	78bp	top9	1697.392
RNA_polymerase	m01	18388495-RNAPol-2	Known aptamers		78bp		1781.493
Rabbit_immunoglobulin_G_IgG	m01		Apta-MCTS	Li et al., (2014)	74bp	top0	1538.22
Rabbit_immunoglobulin_G_IgG	m01		Apta-MCTS	Li et al., (2014)	74bp	top1	1462.458
Rabbit_immunoglobulin_G_IgG	m01		Apta-MCTS	Li et al., (2014)	74bp	top2	1564.853
Rabbit_immunoglobulin_G_IgG	m01		Apta-MCTS	Li et al., (2014)	74bp	top3	1475.56
Rabbit_immunoglobulin_G_IgG	m01		Apta-MCTS	Li et al., (2014)	74bp	top4	1438.887
Rabbit_immunoglobulin_G_IgG	m01		Apta-MCTS	Li et al., (2014)	74bp	top5	1431.149
Rabbit_immunoglobulin_G_IgG	m01		Apta-MCTS	Li et al., (2014)	74bp	top6	1533.537
Rabbit_immunoglobulin_G_IgG	m01		Apta-MCTS	Li et al., (2014)	74bp	top7	1452.094
Rabbit_immunoglobulin_G_IgG	m01		Apta-MCTS	Li et al., (2014)	74bp	top8	1399.361
Rabbit_immunoglobulin_G_IgG	m01		Apta-MCTS	Li et al., (2014)	74bp	top9	1497.095
Rabbit_immunoglobulin_G_IgG	m01		Lee and Han (2019)	Li et al., (2014)	74bp	top0	1274.139
Rabbit_immunoglobulin_G_IgG	m01		Lee and Han (2019)	Li et al., (2014)	74bp	top1	1287.713
Rabbit_immunoglobulin_G_IgG	m01		Lee and Han (2019)	Li et al., (2014)	74bp	top2	1441.784
Rabbit_immunoglobulin_G_IgG	m01		Lee and Han (2019)	Li et al., (2014)	74bp	top3	1354.55
Rabbit_immunoglobulin_G_IgG	m01		Lee and Han (2019)	Li et al., (2014)	74bp	top4	1357.357
Rabbit_immunoglobulin_G_IgG	m01		Lee and Han (2019)	Li et al., (2014)	74bp	top5	1291.731
Rabbit_immunoglobulin_G_IgG	m01		Lee and Han (2019)	Li et al., (2014)	74bp	top6	1253.921
Rabbit_immunoglobulin_G_IgG	m01		Lee and Han (2019)	Li et al., (2014)	74bp	top7	1257.381
Rabbit_immunoglobulin_G_IgG	m01		Lee and Han (2019)	Li et al., (2014)	74bp	top8	1313.24
Rabbit_immunoglobulin_G_IgG	m01		Lee and Han (2019)	Li et al., (2014)	74bp	top9	1169.657
Rabbit_immunoglobulin_G_IgG	m01	18252191-Rabbit_IgG-1	Known aptamers		74bp		1361.345
Recombinant_CUG-binding_protein_1_Open_Reading_Frame_ORF	m01		Apta-MCTS	Li et al., (2014)	35bp	top0	1262.11
Recombinant_CUG-binding_protein_1_Open_Reading_Frame_ORF	m01		Apta-MCTS	Li et al., (2014)	35bp	top1	871.635
Recombinant_CUG-binding_protein_1_Open_Reading_Frame_ORF	m01		Apta-MCTS	Li et al., (2014)	35bp	top2	896.176
Recombinant_CUG-binding_protein_1_Open_Reading_Frame_ORF	m01		Apta-MCTS	Li et al., (2014)	35bp	top3	876.234
Recombinant_CUG-binding_protein_1_Open_Reading_Frame_ORF	m01		Apta-MCTS	Li et al., (2014)	35bp	top4	842.122
Recombinant_CUG-binding_protein_1_Open_Reading_Frame_ORF	m01		Apta-MCTS	Li et al., (2014)	35bp	top5	856.554
Recombinant_CUG-binding_protein_1_Open_Reading_Frame_ORF	m01		Apta-MCTS	Li et al., (2014)	35bp	top6	859.597
Recombinant_CUG-binding_protein_1_Open_Reading_Frame_ORF	m01		Apta-MCTS	Li et al., (2014)	35bp	top7	799.21
Recombinant_CUG-binding_protein_1_Open_Reading_Frame_ORF	m01		Apta-MCTS	Li et al., (2014)	35bp	top8	832.201
Recombinant_CUG-binding_protein_1_Open_Reading_Frame_ORF	m01		Apta-MCTS	Li et al., (2014)	35bp	top9	919.367
Recombinant_CUG-binding_protein_1_Open_Reading_Frame_ORF	m01		Lee and Han (2019)	Li et al., (2014)	35bp	top0	898.26
Recombinant_CUG-binding_protein_1_Open_Reading_Frame_ORF	m01		Lee and Han (2019)	Li et al., (2014)	35bp	top1	824.67
Recombinant_CUG-binding_protein_1_Open_Reading_Frame_ORF	m01		Lee and Han (2019)	Li et al., (2014)	35bp	top2	799.967
Recombinant_CUG-binding_protein_1_Open_Reading_Frame_ORF	m01		Lee and Han (2019)	Li et al., (2014)	35bp	top3	877.793
Recombinant_CUG-binding_protein_1_Open_Reading_Frame_ORF	m01		Lee and Han (2019)	Li et al., (2014)	35bp	top4	748.865
Recombinant_CUG-binding_protein_1_Open_Reading_Frame_ORF	m01		Lee and Han (2019)	Li et al., (2014)	35bp	top5	951.886
Recombinant_CUG-binding_protein_1_Open_Reading_Frame_ORF	m01		Lee and Han (2019)	Li et al., (2014)	35bp	top6	927.091
Recombinant_CUG-binding_protein_1_Open_Reading_Frame_ORF	m01		Lee and Han (2019)	Li et al., (2014)	35bp	top7	772.01
Recombinant_CUG-binding_protein_1_Open_Reading_Frame_ORF	m01		Lee and Han (2019)	Li et al., (2014)	35bp	top8	928.034
Recombinant_CUG-binding_protein_1_Open_Reading_Frame_ORF	m01		Lee and Han (2019)	Li et al., (2014)	35bp	top9	902.711
Recombinant_CUG-binding_protein_1_Open_Reading_Frame_ORF	m01	16938098-CUG-BP1-6	Known aptamers		35bp		780.165
TetR	m02		Apta-MCTS	Li et al., (2014)	50bp	top0	1082.43
TetR	m02		Apta-MCTS	Li et al., (2014)	50bp	top1	990.818
TetR	m02		Apta-MCTS	Li et al., (2014)	50bp	top2	1149.673
TetR	m02		Apta-MCTS	Li et al., (2014)	50bp	top3	1052.495
TetR	m02		Apta-MCTS	Li et al., (2014)	50bp	top4	1084.717
TetR	m02		Apta-MCTS	Li et al., (2014)	50bp	top5	1122.482
TetR	m02		Apta-MCTS	Li et al., (2014)	50bp	top6	1220.902
TetR	m02		Apta-MCTS	Li et al., (2014)	50bp	top7	1145.029
TetR	m02		Apta-MCTS	Li et al., (2014)	50bp	top8	1078.554
TetR	m02		Apta-MCTS	Li et al., (2014)	50bp	top9	1143.869
TetR	m02		Lee and Han (2019)	Li et al., (2014)	50bp	top0	973
TetR	m02		Lee and Han (2019)	Li et al., (2014)	50bp	top1	1019.056
TetR	m02		Lee and Han (2019)	Li et al., (2014)	50bp	top2	987.562
TetR	m02		Lee and Han (2019)	Li et al., (2014)	50bp	top3	1129.862
TetR	m02		Lee and Han (2019)	Li et al., (2014)	50bp	top4	935.988
TetR	m02		Lee and Han (2019)	Li et al., (2014)	50bp	top5	959.267
TetR	m02		Lee and Han (2019)	Li et al., (2014)	50bp	top6	969.867
TetR	m02		Lee and Han (2019)	Li et al., (2014)	50bp	top7	970.659
TetR	m02		Lee and Han (2019)	Li et al., (2014)	50bp	top8	938.873
TetR	m02		Lee and Han (2019)	Li et al., (2014)	50bp	top9	898.97
TetR	m02	20545348-TetR-5	Known aptamers		50bp		1012.354
TetR	m02	20545348-TetR-4	Known aptamers		50bp		1245.573
TetR	m02	20545348-TetR-11	Known aptamers		50bp		1080.964
Vascular_endothelial_growth_factor	m01		Apta-MCTS	Li et al., (2014)	30bp	top0	1492.533
Vascular_endothelial_growth_factor	m01		Apta-MCTS	Li et al., (2014)	30bp	top1	1423.026
Vascular_endothelial_growth_factor	m01		Apta-MCTS	Li et al., (2014)	30bp	top2	1663.801
Vascular_endothelial_growth_factor	m01		Apta-MCTS	Li et al., (2014)	30bp	top3	1670.319
Vascular_endothelial_growth_factor	m01		Apta-MCTS	Li et al., (2014)	30bp	top4	1620.098
Vascular_endothelial_growth_factor	m01		Apta-MCTS	Li et al., (2014)	30bp	top5	1475.946
Vascular_endothelial_growth_factor	m01		Apta-MCTS	Li et al., (2014)	30bp	top6	1517.501
Vascular_endothelial_growth_factor	m01		Apta-MCTS	Li et al., (2014)	30bp	top7	1604.981
Vascular_endothelial_growth_factor	m01		Apta-MCTS	Li et al., (2014)	30bp	top8	1587.233
Vascular_endothelial_growth_factor	m01		Apta-MCTS	Li et al., (2014)	30bp	top9	1456.518
Vascular_endothelial_growth_factor	m01		Lee and Han (2019)	Li et al., (2014)	30bp	top0	1641.888
Vascular_endothelial_growth_factor	m01		Lee and Han (2019)	Li et al., (2014)	30bp	top1	1406.988
Vascular_endothelial_growth_factor	m01		Lee and Han (2019)	Li et al., (2014)	30bp	top2	1499.477
Vascular_endothelial_growth_factor	m01		Lee and Han (2019)	Li et al., (2014)	30bp	top3	1699.473
Vascular_endothelial_growth_factor	m01		Lee and Han (2019)	Li et al., (2014)	30bp	top4	1543.774
Vascular_endothelial_growth_factor	m01		Lee and Han (2019)	Li et al., (2014)	30bp	top5	1750.496
Vascular_endothelial_growth_factor	m01		Lee and Han (2019)	Li et al., (2014)	30bp	top6	1601.166
Vascular_endothelial_growth_factor	m01		Lee and Han (2019)	Li et al., (2014)	30bp	top7	1424.31
Vascular_endothelial_growth_factor	m01		Lee and Han (2019)	Li et al., (2014)	30bp	top8	1405.402
Vascular_endothelial_growth_factor	m01		Lee and Han (2019)	Li et al., (2014)	30bp	top9	1616.09
Vascular_endothelial_growth_factor	m01	9383475-VPF+VEGF-3	Known aptamers		30bp		1422.156
Zinc_finger_protein_TFIIIA	m05		Apta-MCTS	Li et al., (2014)	51bp	top0	1445.517
Zinc_finger_protein_TFIIIA	m05		Apta-MCTS	Li et al., (2014)	51bp	top1	1498.092
Zinc_finger_protein_TFIIIA	m05		Apta-MCTS	Li et al., (2014)	51bp	top2	1335.066
Zinc_finger_protein_TFIIIA	m05		Apta-MCTS	Li et al., (2014)	51bp	top3	1458.882
Zinc_finger_protein_TFIIIA	m05		Apta-MCTS	Li et al., (2014)	51bp	top4	1550.118
Zinc_finger_protein_TFIIIA	m05		Apta-MCTS	Li et al., (2014)	51bp	top5	1537.979
Zinc_finger_protein_TFIIIA	m05		Apta-MCTS	Li et al., (2014)	51bp	top6	1368.895
Zinc_finger_protein_TFIIIA	m05		Apta-MCTS	Li et al., (2014)	51bp	top7	1439.086
Zinc_finger_protein_TFIIIA	m05		Apta-MCTS	Li et al., (2014)	51bp	top8	1530.308
Zinc_finger_protein_TFIIIA	m05		Apta-MCTS	Li et al., (2014)	51bp	top9	1499.476
Zinc_finger_protein_TFIIIA	m05		Lee and Han (2019)	Li et al., (2014)	51bp	top0	1390.121
Zinc_finger_protein_TFIIIA	m05		Lee and Han (2019)	Li et al., (2014)	51bp	top1	1343.329
Zinc_finger_protein_TFIIIA	m05		Lee and Han (2019)	Li et al., (2014)	51bp	top2	1327.699
Zinc_finger_protein_TFIIIA	m05		Lee and Han (2019)	Li et al., (2014)	51bp	top3	1384.049
Zinc_finger_protein_TFIIIA	m05		Lee and Han (2019)	Li et al., (2014)	51bp	top4	1317.723
Zinc_finger_protein_TFIIIA	m05		Lee and Han (2019)	Li et al., (2014)	51bp	top5	1316.264
Zinc_finger_protein_TFIIIA	m05		Lee and Han (2019)	Li et al., (2014)	51bp	top6	1488.628
Zinc_finger_protein_TFIIIA	m05		Lee and Han (2019)	Li et al., (2014)	51bp	top7	1326.571
Zinc_finger_protein_TFIIIA	m05		Lee and Han (2019)	Li et al., (2014)	51bp	top8	1292.622
Zinc_finger_protein_TFIIIA	m05		Lee and Han (2019)	Li et al., (2014)	51bp	top9	1405.375
Zinc_finger_protein_TFIIIA	m05	20095591-TFIIIAp43-2	Known aptamers		51bp		1421.44
angiopoietin_2	m05		Apta-MCTS	Li et al., (2014)	41bp	top0	1382.465
angiopoietin_2	m05		Apta-MCTS	Li et al., (2014)	40bp	top0	1368.154
angiopoietin_2	m05		Apta-MCTS	Li et al., (2014)	41bp	top1	1406.26
angiopoietin_2	m05		Apta-MCTS	Li et al., (2014)	40bp	top1	1610.562
angiopoietin_2	m05		Apta-MCTS	Li et al., (2014)	40bp	top2	1576.498
angiopoietin_2	m05		Apta-MCTS	Li et al., (2014)	41bp	top2	1421.355
angiopoietin_2	m05		Apta-MCTS	Li et al., (2014)	40bp	top3	1409.043
angiopoietin_2	m05		Apta-MCTS	Li et al., (2014)	41bp	top3	1457.589
angiopoietin_2	m05		Apta-MCTS	Li et al., (2014)	41bp	top4	1504.914
angiopoietin_2	m05		Apta-MCTS	Li et al., (2014)	40bp	top4	1332.876
angiopoietin_2	m05		Apta-MCTS	Li et al., (2014)	41bp	top5	1635.02
angiopoietin_2	m05		Apta-MCTS	Li et al., (2014)	40bp	top5	1357.424
angiopoietin_2	m05		Apta-MCTS	Li et al., (2014)	40bp	top6	1481.236
angiopoietin_2	m05		Apta-MCTS	Li et al., (2014)	41bp	top6	1358.223
angiopoietin_2	m05		Apta-MCTS	Li et al., (2014)	40bp	top7	1315.234
angiopoietin_2	m05		Apta-MCTS	Li et al., (2014)	41bp	top7	1493.418
angiopoietin_2	m05		Apta-MCTS	Li et al., (2014)	40bp	top8	1229.466
angiopoietin_2	m05		Apta-MCTS	Li et al., (2014)	41bp	top8	1417.225
angiopoietin_2	m05		Apta-MCTS	Li et al., (2014)	40bp	top9	1560.211
angiopoietin_2	m05		Apta-MCTS	Li et al., (2014)	41bp	top9	1395.248
angiopoietin_2	m05		Lee and Han (2019)	Li et al., (2014)	41bp	top0	1433.677
angiopoietin_2	m05		Lee and Han (2019)	Li et al., (2014)	40bp	top0	1409.929
angiopoietin_2	m05		Lee and Han (2019)	Li et al., (2014)	41bp	top1	1522.32
angiopoietin_2	m05		Lee and Han (2019)	Li et al., (2014)	40bp	top1	1451.207
angiopoietin_2	m05		Lee and Han (2019)	Li et al., (2014)	40bp	top2	1370.891
angiopoietin_2	m05		Lee and Han (2019)	Li et al., (2014)	41bp	top2	1281.356
angiopoietin_2	m05		Lee and Han (2019)	Li et al., (2014)	41bp	top3	1230.812
angiopoietin_2	m05		Lee and Han (2019)	Li et al., (2014)	40bp	top3	1275.545
angiopoietin_2	m05		Lee and Han (2019)	Li et al., (2014)	41bp	top4	1290.305
angiopoietin_2	m05		Lee and Han (2019)	Li et al., (2014)	40bp	top4	1289.07
angiopoietin_2	m05		Lee and Han (2019)	Li et al., (2014)	41bp	top5	1339.599
angiopoietin_2	m05		Lee and Han (2019)	Li et al., (2014)	40bp	top5	1315.377
angiopoietin_2	m05		Lee and Han (2019)	Li et al., (2014)	41bp	top6	1340.473
angiopoietin_2	m05		Lee and Han (2019)	Li et al., (2014)	40bp	top6	1439.215
angiopoietin_2	m05		Lee and Han (2019)	Li et al., (2014)	41bp	top7	1262.66
angiopoietin_2	m05		Lee and Han (2019)	Li et al., (2014)	40bp	top7	1298.434
angiopoietin_2	m05		Lee and Han (2019)	Li et al., (2014)	41bp	top8	1420.646
angiopoietin_2	m05		Lee and Han (2019)	Li et al., (2014)	40bp	top8	1312.854
angiopoietin_2	m05		Lee and Han (2019)	Li et al., (2014)	41bp	top9	1280.322
angiopoietin_2	m05		Lee and Han (2019)	Li et al., (2014)	40bp	top9	1296.554
angiopoietin_2	m05	12692304-Ang2-14	Known aptamers		40bp		1447.083
angiopoietin_2	m05	12692304-Ang2-8	Known aptamers		41bp		1462.302
dsRNA_activated_protein_kinase	m02		Apta-MCTS	Li et al., (2014)	32bp	top0	1182.107
dsRNA_activated_protein_kinase	m02		Apta-MCTS	Li et al., (2014)	32bp	top1	1252.567
dsRNA_activated_protein_kinase	m02		Apta-MCTS	Li et al., (2014)	32bp	top2	1204.592
dsRNA_activated_protein_kinase	m02		Apta-MCTS	Li et al., (2014)	32bp	top3	1118.689
dsRNA_activated_protein_kinase	m02		Apta-MCTS	Li et al., (2014)	32bp	top4	1154.027
dsRNA_activated_protein_kinase	m02		Apta-MCTS	Li et al., (2014)	32bp	top5	1158.817
dsRNA_activated_protein_kinase	m02		Apta-MCTS	Li et al., (2014)	32bp	top6	1215.085
dsRNA_activated_protein_kinase	m02		Apta-MCTS	Li et al., (2014)	32bp	top7	1066.433
dsRNA_activated_protein_kinase	m02		Apta-MCTS	Li et al., (2014)	32bp	top8	1193.563
dsRNA_activated_protein_kinase	m02		Apta-MCTS	Li et al., (2014)	32bp	top9	1165.857
dsRNA_activated_protein_kinase	m02		Lee and Han (2019)	Li et al., (2014)	32bp	top0	1122.355
dsRNA_activated_protein_kinase	m02		Lee and Han (2019)	Li et al., (2014)	32bp	top1	1195.941
dsRNA_activated_protein_kinase	m02		Lee and Han (2019)	Li et al., (2014)	32bp	top2	1059.82
dsRNA_activated_protein_kinase	m02		Lee and Han (2019)	Li et al., (2014)	32bp	top3	1064.997
dsRNA_activated_protein_kinase	m02		Lee and Han (2019)	Li et al., (2014)	32bp	top4	1158.479
dsRNA_activated_protein_kinase	m02		Lee and Han (2019)	Li et al., (2014)	32bp	top5	1160.454
dsRNA_activated_protein_kinase	m02		Lee and Han (2019)	Li et al., (2014)	32bp	top6	1030.992
dsRNA_activated_protein_kinase	m02		Lee and Han (2019)	Li et al., (2014)	32bp	top7	1141.802
dsRNA_activated_protein_kinase	m02		Lee and Han (2019)	Li et al., (2014)	32bp	top8	1068.652
dsRNA_activated_protein_kinase	m02		Lee and Han (2019)	Li et al., (2014)	32bp	top9	1234.05
dsRNA_activated_protein_kinase	m02	9572845-PKR_protein-5	Known aptamers		32bp		1303.89
eIF4G	m01		Apta-MCTS	Li et al., (2014)	75bp	top0	1504.724
eIF4G	m01		Apta-MCTS	Li et al., (2014)	75bp	top1	1313.047
eIF4G	m01		Apta-MCTS	Li et al., (2014)	75bp	top2	1315.655
eIF4G	m01		Apta-MCTS	Li et al., (2014)	75bp	top3	1328.551
eIF4G	m01		Apta-MCTS	Li et al., (2014)	75bp	top4	1198.042
eIF4G	m01		Apta-MCTS	Li et al., (2014)	75bp	top5	1282.726
eIF4G	m01		Apta-MCTS	Li et al., (2014)	75bp	top6	1376.424
eIF4G	m01		Apta-MCTS	Li et al., (2014)	75bp	top7	1239.494
eIF4G	m01		Apta-MCTS	Li et al., (2014)	75bp	top8	1382.621
eIF4G	m01		Apta-MCTS	Li et al., (2014)	75bp	top9	1326.47
eIF4G	m01		Lee and Han (2019)	Li et al., (2014)	75bp	top0	1321.425
eIF4G	m01		Lee and Han (2019)	Li et al., (2014)	75bp	top1	1205.089
eIF4G	m01		Lee and Han (2019)	Li et al., (2014)	75bp	top2	1099.492
eIF4G	m01		Lee and Han (2019)	Li et al., (2014)	75bp	top3	1192.478
eIF4G	m01		Lee and Han (2019)	Li et al., (2014)	75bp	top4	1207.382
eIF4G	m01		Lee and Han (2019)	Li et al., (2014)	75bp	top5	1131.819
eIF4G	m01		Lee and Han (2019)	Li et al., (2014)	75bp	top6	1179.839
eIF4G	m01		Lee and Han (2019)	Li et al., (2014)	75bp	top7	1162.145
eIF4G	m01		Lee and Han (2019)	Li et al., (2014)	75bp	top8	1186.944
eIF4G	m01		Lee and Han (2019)	Li et al., (2014)	75bp	top9	1203.05
eIF4G	m01	16940549-eIF4G-3	Known aptamers		75bp		1489.399
full-length_sheep_prion_protein_PrP23-234_V136_R154_Q171	m01		Apta-MCTS	Li et al., (2014)	81bp	top0	1361.536
full-length_sheep_prion_protein_PrP23-234_V136_R154_Q171	m01		Apta-MCTS	Li et al., (2014)	81bp	top1	1564.599
full-length_sheep_prion_protein_PrP23-234_V136_R154_Q171	m01		Apta-MCTS	Li et al., (2014)	81bp	top2	1348.062
full-length_sheep_prion_protein_PrP23-234_V136_R154_Q171	m01		Apta-MCTS	Li et al., (2014)	81bp	top3	1297.576
full-length_sheep_prion_protein_PrP23-234_V136_R154_Q171	m01		Apta-MCTS	Li et al., (2014)	81bp	top4	1431.469
full-length_sheep_prion_protein_PrP23-234_V136_R154_Q171	m01		Apta-MCTS	Li et al., (2014)	81bp	top5	1477.782
full-length_sheep_prion_protein_PrP23-234_V136_R154_Q171	m01		Apta-MCTS	Li et al., (2014)	81bp	top6	1618.756
full-length_sheep_prion_protein_PrP23-234_V136_R154_Q171	m01		Apta-MCTS	Li et al., (2014)	81bp	top7	1481.086
full-length_sheep_prion_protein_PrP23-234_V136_R154_Q171	m01		Apta-MCTS	Li et al., (2014)	81bp	top8	1301.432
full-length_sheep_prion_protein_PrP23-234_V136_R154_Q171	m01		Apta-MCTS	Li et al., (2014)	81bp	top9	1375.334
full-length_sheep_prion_protein_PrP23-234_V136_R154_Q171	m01		Lee and Han (2019)	Li et al., (2014)	81bp	top0	1250.088
full-length_sheep_prion_protein_PrP23-234_V136_R154_Q171	m01		Lee and Han (2019)	Li et al., (2014)	81bp	top1	1221.161
full-length_sheep_prion_protein_PrP23-234_V136_R154_Q171	m01		Lee and Han (2019)	Li et al., (2014)	81bp	top2	1271.641
full-length_sheep_prion_protein_PrP23-234_V136_R154_Q171	m01		Lee and Han (2019)	Li et al., (2014)	81bp	top3	1152.177
full-length_sheep_prion_protein_PrP23-234_V136_R154_Q171	m01		Lee and Han (2019)	Li et al., (2014)	81bp	top4	1311.124
full-length_sheep_prion_protein_PrP23-234_V136_R154_Q171	m01		Lee and Han (2019)	Li et al., (2014)	81bp	top5	1234.417
full-length_sheep_prion_protein_PrP23-234_V136_R154_Q171	m01		Lee and Han (2019)	Li et al., (2014)	81bp	top6	1416.634
full-length_sheep_prion_protein_PrP23-234_V136_R154_Q171	m01		Lee and Han (2019)	Li et al., (2014)	81bp	top7	1260.106
full-length_sheep_prion_protein_PrP23-234_V136_R154_Q171	m01		Lee and Han (2019)	Li et al., (2014)	81bp	top8	1210.257
full-length_sheep_prion_protein_PrP23-234_V136_R154_Q171	m01		Lee and Han (2019)	Li et al., (2014)	81bp	top9	1205.682
full-length_sheep_prion_protein_PrP23-234_V136_R154_Q171	m01	16799875-VRQ_recPrP-2	Known aptamers		81bp		1392.079
full-length_sheep_prion_protein_PrP23-234_V136_R154_Q171	m01	16799875-ARR_recPrP-2	Known aptamers		81bp		1550.885
full_length_sheep_prion_protein_PrP23-234_A136_R154_R171	m01		Apta-MCTS	Li et al., (2014)	81bp	top0	1369.98
full_length_sheep_prion_protein_PrP23-234_A136_R154_R171	m01		Apta-MCTS	Li et al., (2014)	81bp	top1	1453.095
full_length_sheep_prion_protein_PrP23-234_A136_R154_R171	m01		Apta-MCTS	Li et al., (2014)	81bp	top2	1312.33
full_length_sheep_prion_protein_PrP23-234_A136_R154_R171	m01		Apta-MCTS	Li et al., (2014)	81bp	top3	1343.464
full_length_sheep_prion_protein_PrP23-234_A136_R154_R171	m01		Apta-MCTS	Li et al., (2014)	81bp	top4	1391.589
full_length_sheep_prion_protein_PrP23-234_A136_R154_R171	m01		Apta-MCTS	Li et al., (2014)	81bp	top5	1478.177
full_length_sheep_prion_protein_PrP23-234_A136_R154_R171	m01		Apta-MCTS	Li et al., (2014)	81bp	top6	1331.26
full_length_sheep_prion_protein_PrP23-234_A136_R154_R171	m01		Apta-MCTS	Li et al., (2014)	81bp	top7	1324.695
full_length_sheep_prion_protein_PrP23-234_A136_R154_R171	m01		Apta-MCTS	Li et al., (2014)	81bp	top8	1301.832
full_length_sheep_prion_protein_PrP23-234_A136_R154_R171	m01		Apta-MCTS	Li et al., (2014)	81bp	top9	1286.201
full_length_sheep_prion_protein_PrP23-234_A136_R154_R171	m01		Lee and Han (2019)	Li et al., (2014)	81bp	top0	1174.552
full_length_sheep_prion_protein_PrP23-234_A136_R154_R171	m01		Lee and Han (2019)	Li et al., (2014)	81bp	top1	1244.964
full_length_sheep_prion_protein_PrP23-234_A136_R154_R171	m01		Lee and Han (2019)	Li et al., (2014)	81bp	top2	1221.969
full_length_sheep_prion_protein_PrP23-234_A136_R154_R171	m01		Lee and Han (2019)	Li et al., (2014)	81bp	top3	1149.227
full_length_sheep_prion_protein_PrP23-234_A136_R154_R171	m01		Lee and Han (2019)	Li et al., (2014)	81bp	top4	1307.165
full_length_sheep_prion_protein_PrP23-234_A136_R154_R171	m01		Lee and Han (2019)	Li et al., (2014)	81bp	top5	1177.664
full_length_sheep_prion_protein_PrP23-234_A136_R154_R171	m01		Lee and Han (2019)	Li et al., (2014)	81bp	top6	1214.113
full_length_sheep_prion_protein_PrP23-234_A136_R154_R171	m01		Lee and Han (2019)	Li et al., (2014)	81bp	top7	1195.409
full_length_sheep_prion_protein_PrP23-234_A136_R154_R171	m01		Lee and Han (2019)	Li et al., (2014)	81bp	top8	1236.312
full_length_sheep_prion_protein_PrP23-234_A136_R154_R171	m01		Lee and Han (2019)	Li et al., (2014)	81bp	top9	1200.079
full_length_sheep_prion_protein_PrP23-234_A136_R154_R171	m01	16799875-ARR_recPrP-1	Known aptamers		81bp		1552.476
general_transcription_factor_IIB	m04		Apta-MCTS	Li et al., (2014)	75bp	top0	1293.158
general_transcription_factor_IIB	m04		Apta-MCTS	Li et al., (2014)	65bp	top0	1201.708
general_transcription_factor_IIB	m04		Apta-MCTS	Li et al., (2014)	65bp	top1	1273.224
general_transcription_factor_IIB	m04		Apta-MCTS	Li et al., (2014)	75bp	top1	1257.271
general_transcription_factor_IIB	m04		Apta-MCTS	Li et al., (2014)	65bp	top2	1209.189
general_transcription_factor_IIB	m04		Apta-MCTS	Li et al., (2014)	75bp	top2	1184.091
general_transcription_factor_IIB	m04		Apta-MCTS	Li et al., (2014)	65bp	top3	1142.35
general_transcription_factor_IIB	m04		Apta-MCTS	Li et al., (2014)	75bp	top3	1319.583
general_transcription_factor_IIB	m04		Apta-MCTS	Li et al., (2014)	75bp	top4	1391.865
general_transcription_factor_IIB	m04		Apta-MCTS	Li et al., (2014)	65bp	top4	1359.617
general_transcription_factor_IIB	m04		Apta-MCTS	Li et al., (2014)	65bp	top5	1178.908
general_transcription_factor_IIB	m04		Apta-MCTS	Li et al., (2014)	75bp	top5	1201.91
general_transcription_factor_IIB	m04		Apta-MCTS	Li et al., (2014)	75bp	top6	1208.302
general_transcription_factor_IIB	m04		Apta-MCTS	Li et al., (2014)	65bp	top6	1323.198
general_transcription_factor_IIB	m04		Apta-MCTS	Li et al., (2014)	75bp	top7	1195.588
general_transcription_factor_IIB	m04		Apta-MCTS	Li et al., (2014)	65bp	top7	1151.421
general_transcription_factor_IIB	m04		Apta-MCTS	Li et al., (2014)	65bp	top8	1161.126
general_transcription_factor_IIB	m04		Apta-MCTS	Li et al., (2014)	75bp	top8	1281.712
general_transcription_factor_IIB	m04		Apta-MCTS	Li et al., (2014)	75bp	top9	1217.888
general_transcription_factor_IIB	m04		Apta-MCTS	Li et al., (2014)	65bp	top9	1205.742
general_transcription_factor_IIB	m04		Lee and Han (2019)	Li et al., (2014)	65bp	top0	1078.007
general_transcription_factor_IIB	m04		Lee and Han (2019)	Li et al., (2014)	75bp	top0	1083.656
general_transcription_factor_IIB	m04		Lee and Han (2019)	Li et al., (2014)	75bp	top1	1024.639
general_transcription_factor_IIB	m04		Lee and Han (2019)	Li et al., (2014)	65bp	top1	1150.85
general_transcription_factor_IIB	m04		Lee and Han (2019)	Li et al., (2014)	75bp	top2	1154.23
general_transcription_factor_IIB	m04		Lee and Han (2019)	Li et al., (2014)	65bp	top2	1062.66
general_transcription_factor_IIB	m04		Lee and Han (2019)	Li et al., (2014)	65bp	top3	1059.142
general_transcription_factor_IIB	m04		Lee and Han (2019)	Li et al., (2014)	75bp	top3	1096.254
general_transcription_factor_IIB	m04		Lee and Han (2019)	Li et al., (2014)	65bp	top4	1103.854
general_transcription_factor_IIB	m04		Lee and Han (2019)	Li et al., (2014)	75bp	top4	1062.201
general_transcription_factor_IIB	m04		Lee and Han (2019)	Li et al., (2014)	75bp	top5	1059.354
general_transcription_factor_IIB	m04		Lee and Han (2019)	Li et al., (2014)	65bp	top5	1155.214
general_transcription_factor_IIB	m04		Lee and Han (2019)	Li et al., (2014)	75bp	top6	1149.968
general_transcription_factor_IIB	m04		Lee and Han (2019)	Li et al., (2014)	65bp	top6	971.298
general_transcription_factor_IIB	m04		Lee and Han (2019)	Li et al., (2014)	65bp	top7	1136.667
general_transcription_factor_IIB	m04		Lee and Han (2019)	Li et al., (2014)	75bp	top7	1087.496
general_transcription_factor_IIB	m04		Lee and Han (2019)	Li et al., (2014)	75bp	top8	1013.449
general_transcription_factor_IIB	m04		Lee and Han (2019)	Li et al., (2014)	65bp	top8	1054.021
general_transcription_factor_IIB	m04		Lee and Han (2019)	Li et al., (2014)	65bp	top9	1032.67
general_transcription_factor_IIB	m04		Lee and Han (2019)	Li et al., (2014)	75bp	top9	1049.775
general_transcription_factor_IIB	m04	18403417-TFIIB-5	Known aptamers		65bp		1212.746
general_transcription_factor_IIB	m04	18403417-TFIIB-2	Known aptamers		75bp		1157.046
general_transcription_factor_IIB	m04	18403417-TFIIB-9	Known aptamers		75bp		1392.741
hnps_PLA2	m01		Apta-MCTS	Li et al., (2014)	38bp	top0	1577.148
hnps_PLA2	m01		Apta-MCTS	Li et al., (2014)	38bp	top1	1515.512
hnps_PLA2	m01		Apta-MCTS	Li et al., (2014)	38bp	top2	1597.112
hnps_PLA2	m01		Apta-MCTS	Li et al., (2014)	38bp	top3	1465.252
hnps_PLA2	m01		Apta-MCTS	Li et al., (2014)	38bp	top4	1536.419
hnps_PLA2	m01		Apta-MCTS	Li et al., (2014)	38bp	top5	1470.136
hnps_PLA2	m01		Apta-MCTS	Li et al., (2014)	38bp	top6	1574.775
hnps_PLA2	m01		Apta-MCTS	Li et al., (2014)	38bp	top7	1537.275
hnps_PLA2	m01		Apta-MCTS	Li et al., (2014)	38bp	top8	1728.014
hnps_PLA2	m01		Apta-MCTS	Li et al., (2014)	38bp	top9	1479.074
hnps_PLA2	m01		Lee and Han (2019)	Li et al., (2014)	38bp	top0	1543.562
hnps_PLA2	m01		Lee and Han (2019)	Li et al., (2014)	38bp	top1	1485.127
hnps_PLA2	m01		Lee and Han (2019)	Li et al., (2014)	38bp	top2	1507.322
hnps_PLA2	m01		Lee and Han (2019)	Li et al., (2014)	38bp	top3	1377.97
hnps_PLA2	m01		Lee and Han (2019)	Li et al., (2014)	38bp	top4	1449.945
hnps_PLA2	m01		Lee and Han (2019)	Li et al., (2014)	38bp	top5	1475.622
hnps_PLA2	m01		Lee and Han (2019)	Li et al., (2014)	38bp	top6	1524.262
hnps_PLA2	m01		Lee and Han (2019)	Li et al., (2014)	38bp	top7	1371.552
hnps_PLA2	m01		Lee and Han (2019)	Li et al., (2014)	38bp	top8	1427.209
hnps_PLA2	m01		Lee and Han (2019)	Li et al., (2014)	38bp	top9	1598.984
hnps_PLA2	m01	9526554-hnps_PLA2-5	Known aptamers		38bp		1729.479
hnps_PLA2	m01	9526554-hnps_PLA2-4	Known aptamers		38bp		1582.135
human_epidermal_growth_factor_receptor_3_HER3	m02		Apta-MCTS	Li et al., (2014)	49bp	top0	1391.417
human_epidermal_growth_factor_receptor_3_HER3	m02		Apta-MCTS	Li et al., (2014)	49bp	top1	1302.378
human_epidermal_growth_factor_receptor_3_HER3	m02		Apta-MCTS	Li et al., (2014)	49bp	top2	1421.34
human_epidermal_growth_factor_receptor_3_HER3	m02		Apta-MCTS	Li et al., (2014)	49bp	top3	1486.445
human_epidermal_growth_factor_receptor_3_HER3	m02		Apta-MCTS	Li et al., (2014)	49bp	top4	1381.938
human_epidermal_growth_factor_receptor_3_HER3	m02		Apta-MCTS	Li et al., (2014)	49bp	top5	1565.683
human_epidermal_growth_factor_receptor_3_HER3	m02		Apta-MCTS	Li et al., (2014)	49bp	top6	1341.794
human_epidermal_growth_factor_receptor_3_HER3	m02		Apta-MCTS	Li et al., (2014)	49bp	top7	1483.73
human_epidermal_growth_factor_receptor_3_HER3	m02		Apta-MCTS	Li et al., (2014)	49bp	top8	1368.242
human_epidermal_growth_factor_receptor_3_HER3	m02		Apta-MCTS	Li et al., (2014)	49bp	top9	1442.998
human_epidermal_growth_factor_receptor_3_HER3	m02		Lee and Han (2019)	Li et al., (2014)	49bp	top0	1246.737
human_epidermal_growth_factor_receptor_3_HER3	m02		Lee and Han (2019)	Li et al., (2014)	49bp	top1	1312.585
human_epidermal_growth_factor_receptor_3_HER3	m02		Lee and Han (2019)	Li et al., (2014)	49bp	top2	1341.37
human_epidermal_growth_factor_receptor_3_HER3	m02		Lee and Han (2019)	Li et al., (2014)	49bp	top3	1535.982
human_epidermal_growth_factor_receptor_3_HER3	m02		Lee and Han (2019)	Li et al., (2014)	49bp	top4	1369.063
human_epidermal_growth_factor_receptor_3_HER3	m02		Lee and Han (2019)	Li et al., (2014)	49bp	top5	1221.639
human_epidermal_growth_factor_receptor_3_HER3	m02		Lee and Han (2019)	Li et al., (2014)	49bp	top6	1418.283
human_epidermal_growth_factor_receptor_3_HER3	m02		Lee and Han (2019)	Li et al., (2014)	49bp	top7	1325.431
human_epidermal_growth_factor_receptor_3_HER3	m02		Lee and Han (2019)	Li et al., (2014)	49bp	top8	1416.727
human_epidermal_growth_factor_receptor_3_HER3	m02		Lee and Han (2019)	Li et al., (2014)	49bp	top9	1347.013
human_epidermal_growth_factor_receptor_3_HER3	m02	12874383-HER3-1	Known aptamers		49bp		1441.795
mouse_CCL1_chemokine_mCCL1	m01		Apta-MCTS	Li et al., (2014)	38bp	top0	916.534
mouse_CCL1_chemokine_mCCL1	m01		Apta-MCTS	Li et al., (2014)	38bp	top1	1069.501
mouse_CCL1_chemokine_mCCL1	m01		Apta-MCTS	Li et al., (2014)	38bp	top2	1073.865
mouse_CCL1_chemokine_mCCL1	m01		Apta-MCTS	Li et al., (2014)	38bp	top3	981.88
mouse_CCL1_chemokine_mCCL1	m01		Apta-MCTS	Li et al., (2014)	38bp	top4	1104.784
mouse_CCL1_chemokine_mCCL1	m01		Apta-MCTS	Li et al., (2014)	38bp	top5	1084.489
mouse_CCL1_chemokine_mCCL1	m01		Apta-MCTS	Li et al., (2014)	38bp	top6	1042.5
mouse_CCL1_chemokine_mCCL1	m01		Apta-MCTS	Li et al., (2014)	38bp	top7	1056.54
mouse_CCL1_chemokine_mCCL1	m01		Apta-MCTS	Li et al., (2014)	38bp	top8	969.112
mouse_CCL1_chemokine_mCCL1	m01		Apta-MCTS	Li et al., (2014)	38bp	top9	973.966
mouse_CCL1_chemokine_mCCL1	m01		Lee and Han (2019)	Li et al., (2014)	38bp	top0	923.521
mouse_CCL1_chemokine_mCCL1	m01		Lee and Han (2019)	Li et al., (2014)	38bp	top1	970.916
mouse_CCL1_chemokine_mCCL1	m01		Lee and Han (2019)	Li et al., (2014)	38bp	top2	828.107
mouse_CCL1_chemokine_mCCL1	m01		Lee and Han (2019)	Li et al., (2014)	38bp	top3	988.328
mouse_CCL1_chemokine_mCCL1	m01		Lee and Han (2019)	Li et al., (2014)	38bp	top4	920.072
mouse_CCL1_chemokine_mCCL1	m01		Lee and Han (2019)	Li et al., (2014)	38bp	top5	1069.51
mouse_CCL1_chemokine_mCCL1	m01		Lee and Han (2019)	Li et al., (2014)	38bp	top6	1143.129
mouse_CCL1_chemokine_mCCL1	m01		Lee and Han (2019)	Li et al., (2014)	38bp	top7	929.942
mouse_CCL1_chemokine_mCCL1	m01		Lee and Han (2019)	Li et al., (2014)	38bp	top8	961.237
mouse_CCL1_chemokine_mCCL1	m01		Lee and Han (2019)	Li et al., (2014)	38bp	top9	915.765
mouse_CCL1_chemokine_mCCL1	m01	16930539-CCL1-1	Known aptamers		38bp		991.128
oligoadenylate_synthetase	m01		Apta-MCTS	Li et al., (2014)	34bp	top0	1334.333
oligoadenylate_synthetase	m01		Apta-MCTS	Li et al., (2014)	34bp	top1	1206.545
oligoadenylate_synthetase	m01		Apta-MCTS	Li et al., (2014)	34bp	top2	1362.927
oligoadenylate_synthetase	m01		Apta-MCTS	Li et al., (2014)	34bp	top3	1263.198
oligoadenylate_synthetase	m01		Apta-MCTS	Li et al., (2014)	34bp	top4	1589.06
oligoadenylate_synthetase	m01		Apta-MCTS	Li et al., (2014)	34bp	top5	1370.212
oligoadenylate_synthetase	m01		Apta-MCTS	Li et al., (2014)	34bp	top6	1533.31
oligoadenylate_synthetase	m01		Apta-MCTS	Li et al., (2014)	34bp	top7	1714.415
oligoadenylate_synthetase	m01		Apta-MCTS	Li et al., (2014)	34bp	top8	1271.809
oligoadenylate_synthetase	m01		Apta-MCTS	Li et al., (2014)	34bp	top9	1504.945
oligoadenylate_synthetase	m01		Lee and Han (2019)	Li et al., (2014)	34bp	top0	1243.592
oligoadenylate_synthetase	m01		Lee and Han (2019)	Li et al., (2014)	34bp	top1	1230.186
oligoadenylate_synthetase	m01		Lee and Han (2019)	Li et al., (2014)	34bp	top2	1250.922
oligoadenylate_synthetase	m01		Lee and Han (2019)	Li et al., (2014)	34bp	top3	1263.74
oligoadenylate_synthetase	m01		Lee and Han (2019)	Li et al., (2014)	34bp	top4	1313.518
oligoadenylate_synthetase	m01		Lee and Han (2019)	Li et al., (2014)	34bp	top5	1312.905
oligoadenylate_synthetase	m01		Lee and Han (2019)	Li et al., (2014)	34bp	top6	1194.664
oligoadenylate_synthetase	m01		Lee and Han (2019)	Li et al., (2014)	34bp	top7	1207.84
oligoadenylate_synthetase	m01		Lee and Han (2019)	Li et al., (2014)	34bp	top8	1243.733
oligoadenylate_synthetase	m01		Lee and Han (2019)	Li et al., (2014)	34bp	top9	1180.056
oligoadenylate_synthetase	m01	9452437-oligoadenylatesynthetase-4	Known aptamers		34bp		1232.909
Botulinum_neurotoxin_a	m02		Apta-MCTS	Lee and Han (2019)	45bp	top0	1572.149
Botulinum_neurotoxin_a	m02		Apta-MCTS	Lee and Han (2019)	45bp	top1	1506.105
Botulinum_neurotoxin_a	m02		Apta-MCTS	Lee and Han (2019)	45bp	top2	1602.401
Botulinum_neurotoxin_a	m02		Apta-MCTS	Lee and Han (2019)	45bp	top3	1535.598
Botulinum_neurotoxin_a	m02		Apta-MCTS	Lee and Han (2019)	45bp	top4	1579.23
Botulinum_neurotoxin_a	m02		Apta-MCTS	Lee and Han (2019)	45bp	top5	1889.171
Botulinum_neurotoxin_a	m02		Apta-MCTS	Lee and Han (2019)	45bp	top6	1850.098
Botulinum_neurotoxin_a	m02		Apta-MCTS	Lee and Han (2019)	45bp	top7	1714.777
Botulinum_neurotoxin_a	m02		Apta-MCTS	Lee and Han (2019)	45bp	top8	1558.483
Botulinum_neurotoxin_a	m02		Apta-MCTS	Lee and Han (2019)	45bp	top9	1608.616
Botulinum_neurotoxin_a	m02		Lee and Han (2019)	Lee and Han (2019)	45bp	top0	1598.852
Botulinum_neurotoxin_a	m02		Lee and Han (2019)	Lee and Han (2019)	45bp	top1	1675.24
Botulinum_neurotoxin_a	m02		Lee and Han (2019)	Lee and Han (2019)	45bp	top2	1574.461
Botulinum_neurotoxin_a	m02		Lee and Han (2019)	Lee and Han (2019)	45bp	top3	1541.492
Botulinum_neurotoxin_a	m02		Lee and Han (2019)	Lee and Han (2019)	45bp	top4	1559.822
Botulinum_neurotoxin_a	m02		Lee and Han (2019)	Lee and Han (2019)	45bp	top5	1428.268
Botulinum_neurotoxin_a	m02		Lee and Han (2019)	Lee and Han (2019)	45bp	top6	1684.578
Botulinum_neurotoxin_a	m02		Lee and Han (2019)	Lee and Han (2019)	45bp	top7	1541.945
Botulinum_neurotoxin_a	m02		Lee and Han (2019)	Lee and Han (2019)	45bp	top8	1637.852
Botulinum_neurotoxin_a	m02		Lee and Han (2019)	Lee and Han (2019)	45bp	top9	1537.043
Botulinum_neurotoxin_a	m02	20452328-BoNT-A-2	Known aptamers		45bp		1536.227
Bovine_factor_IX	m07		Apta-MCTS	Lee and Han (2019)	45bp	top0	1387.197
Bovine_factor_IX	m07		Apta-MCTS	Lee and Han (2019)	114bp	top0	1425.887
Bovine_factor_IX	m07		Apta-MCTS	Lee and Han (2019)	45bp	top1	1386.879
Bovine_factor_IX	m07		Apta-MCTS	Lee and Han (2019)	114bp	top1	1462.916
Bovine_factor_IX	m07		Apta-MCTS	Lee and Han (2019)	45bp	top2	1428.839
Bovine_factor_IX	m07		Apta-MCTS	Lee and Han (2019)	114bp	top2	1421.616
Bovine_factor_IX	m07		Apta-MCTS	Lee and Han (2019)	114bp	top3	1561.421
Bovine_factor_IX	m07		Apta-MCTS	Lee and Han (2019)	45bp	top3	1442.258
Bovine_factor_IX	m07		Apta-MCTS	Lee and Han (2019)	114bp	top4	1595.058
Bovine_factor_IX	m07		Apta-MCTS	Lee and Han (2019)	45bp	top4	1282.793
Bovine_factor_IX	m07		Apta-MCTS	Lee and Han (2019)	114bp	top5	1541.802
Bovine_factor_IX	m07		Apta-MCTS	Lee and Han (2019)	45bp	top5	1368.961
Bovine_factor_IX	m07		Apta-MCTS	Lee and Han (2019)	114bp	top6	1486.31
Bovine_factor_IX	m07		Apta-MCTS	Lee and Han (2019)	45bp	top6	1285.853
Bovine_factor_IX	m07		Apta-MCTS	Lee and Han (2019)	114bp	top7	1434.943
Bovine_factor_IX	m07		Apta-MCTS	Lee and Han (2019)	45bp	top7	1467.376
Bovine_factor_IX	m07		Apta-MCTS	Lee and Han (2019)	45bp	top8	1318.322
Bovine_factor_IX	m07		Apta-MCTS	Lee and Han (2019)	114bp	top8	1400.331
Bovine_factor_IX	m07		Apta-MCTS	Lee and Han (2019)	45bp	top9	1295.631
Bovine_factor_IX	m07		Apta-MCTS	Lee and Han (2019)	114bp	top9	1470.772
Bovine_factor_IX	m07		Lee and Han (2019)	Lee and Han (2019)	45bp	top0	1243.211
Bovine_factor_IX	m07		Lee and Han (2019)	Lee and Han (2019)	114bp	top0	1237.179
Bovine_factor_IX	m07		Lee and Han (2019)	Lee and Han (2019)	45bp	top1	1248.116
Bovine_factor_IX	m07		Lee and Han (2019)	Lee and Han (2019)	114bp	top1	1254.531
Bovine_factor_IX	m07		Lee and Han (2019)	Lee and Han (2019)	45bp	top2	1248.407
Bovine_factor_IX	m07		Lee and Han (2019)	Lee and Han (2019)	114bp	top2	1318.525
Bovine_factor_IX	m07		Lee and Han (2019)	Lee and Han (2019)	114bp	top3	1248.455
Bovine_factor_IX	m07		Lee and Han (2019)	Lee and Han (2019)	45bp	top3	1201.786
Bovine_factor_IX	m07		Lee and Han (2019)	Lee and Han (2019)	114bp	top4	1328.53
Bovine_factor_IX	m07		Lee and Han (2019)	Lee and Han (2019)	45bp	top4	1282.189
Bovine_factor_IX	m07		Lee and Han (2019)	Lee and Han (2019)	114bp	top5	1212.564
Bovine_factor_IX	m07		Lee and Han (2019)	Lee and Han (2019)	45bp	top5	1497.596
Bovine_factor_IX	m07		Lee and Han (2019)	Lee and Han (2019)	114bp	top6	1187.111
Bovine_factor_IX	m07		Lee and Han (2019)	Lee and Han (2019)	45bp	top6	1216.618
Bovine_factor_IX	m07		Lee and Han (2019)	Lee and Han (2019)	114bp	top7	1194.13
Bovine_factor_IX	m07		Lee and Han (2019)	Lee and Han (2019)	45bp	top7	1242.029
Bovine_factor_IX	m07		Lee and Han (2019)	Lee and Han (2019)	45bp	top8	1377.197
Bovine_factor_IX	m07		Lee and Han (2019)	Lee and Han (2019)	114bp	top8	1281.778
Bovine_factor_IX	m07		Lee and Han (2019)	Lee and Han (2019)	114bp	top9	1312.438
Bovine_factor_IX	m07		Lee and Han (2019)	Lee and Han (2019)	45bp	top9	1295.306
Bovine_factor_IX	m07	17030508-Bovine_factor_IX-1	Known aptamers		114bp		1364.152
Bovine_factor_IX	m07	17030508-Bovine_factor_IX-Ma-1	Known aptamers		45bp		1328.731
CD4	m01		Apta-MCTS	Lee and Han (2019)	36bp	top0	1116.498
CD4	m01		Apta-MCTS	Lee and Han (2019)	36bp	top1	1076.726
CD4	m01		Apta-MCTS	Lee and Han (2019)	36bp	top2	1089.906
CD4	m01		Apta-MCTS	Lee and Han (2019)	36bp	top3	1119.211
CD4	m01		Apta-MCTS	Lee and Han (2019)	36bp	top4	1076.939
CD4	m01		Apta-MCTS	Lee and Han (2019)	36bp	top5	997.848
CD4	m01		Apta-MCTS	Lee and Han (2019)	36bp	top6	1150.355
CD4	m01		Apta-MCTS	Lee and Han (2019)	36bp	top7	1148.823
CD4	m01		Apta-MCTS	Lee and Han (2019)	36bp	top8	1055.875
CD4	m01		Apta-MCTS	Lee and Han (2019)	36bp	top9	1107.585
CD4	m01		Lee and Han (2019)	Lee and Han (2019)	36bp	top0	1112.353
CD4	m01		Lee and Han (2019)	Lee and Han (2019)	36bp	top1	1076.136
CD4	m01		Lee and Han (2019)	Lee and Han (2019)	36bp	top2	974.998
CD4	m01		Lee and Han (2019)	Lee and Han (2019)	36bp	top3	991.293
CD4	m01		Lee and Han (2019)	Lee and Han (2019)	36bp	top4	1038.303
CD4	m01		Lee and Han (2019)	Lee and Han (2019)	36bp	top5	994.452
CD4	m01		Lee and Han (2019)	Lee and Han (2019)	36bp	top6	1035.846
CD4	m01		Lee and Han (2019)	Lee and Han (2019)	36bp	top7	1049.694
CD4	m01		Lee and Han (2019)	Lee and Han (2019)	36bp	top8	1021.372
CD4	m01		Lee and Han (2019)	Lee and Han (2019)	36bp	top9	1153.753
CD4	m01	9605115-CD4Antigen-2	Known aptamers		36bp		1096.049
CD4	m01	9605115-CD4Antigen-9	Known aptamers		36bp		1100.484
Colicin_E3	m01		Apta-MCTS	Lee and Han (2019)	72bp	top0	2060.489
Colicin_E3	m01		Apta-MCTS	Lee and Han (2019)	70bp	top0	1865.397
Colicin_E3	m01		Apta-MCTS	Lee and Han (2019)	72bp	top1	1869.78
Colicin_E3	m01		Apta-MCTS	Lee and Han (2019)	70bp	top1	1876.079
Colicin_E3	m01		Apta-MCTS	Lee and Han (2019)	70bp	top2	2012.604
Colicin_E3	m01		Apta-MCTS	Lee and Han (2019)	72bp	top2	1896.366
Colicin_E3	m01		Apta-MCTS	Lee and Han (2019)	70bp	top3	1977.682
Colicin_E3	m01		Apta-MCTS	Lee and Han (2019)	72bp	top3	1788.456
Colicin_E3	m01		Apta-MCTS	Lee and Han (2019)	70bp	top4	1622.814
Colicin_E3	m01		Apta-MCTS	Lee and Han (2019)	72bp	top4	1954.766
Colicin_E3	m01		Apta-MCTS	Lee and Han (2019)	72bp	top5	1822.896
Colicin_E3	m01		Apta-MCTS	Lee and Han (2019)	70bp	top5	1544.284
Colicin_E3	m01		Apta-MCTS	Lee and Han (2019)	72bp	top6	2207.738
Colicin_E3	m01		Apta-MCTS	Lee and Han (2019)	70bp	top6	1688.672
Colicin_E3	m01		Apta-MCTS	Lee and Han (2019)	72bp	top7	1708.849
Colicin_E3	m01		Apta-MCTS	Lee and Han (2019)	70bp	top7	1893.733
Colicin_E3	m01		Apta-MCTS	Lee and Han (2019)	72bp	top8	2085.884
Colicin_E3	m01		Apta-MCTS	Lee and Han (2019)	70bp	top8	1888.922
Colicin_E3	m01		Apta-MCTS	Lee and Han (2019)	70bp	top9	1929.911
Colicin_E3	m01		Apta-MCTS	Lee and Han (2019)	72bp	top9	1710.623
Colicin_E3	m01		Lee and Han (2019)	Lee and Han (2019)	70bp	top0	1875.243
Colicin_E3	m01		Lee and Han (2019)	Lee and Han (2019)	72bp	top0	1916.907
Colicin_E3	m01		Lee and Han (2019)	Lee and Han (2019)	72bp	top1	1621.198
Colicin_E3	m01		Lee and Han (2019)	Lee and Han (2019)	70bp	top1	1844.807
Colicin_E3	m01		Lee and Han (2019)	Lee and Han (2019)	70bp	top2	1791.959
Colicin_E3	m01		Lee and Han (2019)	Lee and Han (2019)	72bp	top2	1961.956
Colicin_E3	m01		Lee and Han (2019)	Lee and Han (2019)	70bp	top3	1884.421
Colicin_E3	m01		Lee and Han (2019)	Lee and Han (2019)	72bp	top3	2048.535
Colicin_E3	m01		Lee and Han (2019)	Lee and Han (2019)	70bp	top4	1685.625
Colicin_E3	m01		Lee and Han (2019)	Lee and Han (2019)	72bp	top4	1867.565
Colicin_E3	m01		Lee and Han (2019)	Lee and Han (2019)	72bp	top5	1713.163
Colicin_E3	m01		Lee and Han (2019)	Lee and Han (2019)	70bp	top5	1884.033
Colicin_E3	m01		Lee and Han (2019)	Lee and Han (2019)	72bp	top6	1855.651
Colicin_E3	m01		Lee and Han (2019)	Lee and Han (2019)	70bp	top6	1662.145
Colicin_E3	m01		Lee and Han (2019)	Lee and Han (2019)	70bp	top7	1910.762
Colicin_E3	m01		Lee and Han (2019)	Lee and Han (2019)	72bp	top7	1729.012
Colicin_E3	m01		Lee and Han (2019)	Lee and Han (2019)	70bp	top8	1916.648
Colicin_E3	m01		Lee and Han (2019)	Lee and Han (2019)	72bp	top8	1824.921
Colicin_E3	m01		Lee and Han (2019)	Lee and Han (2019)	70bp	top9	1874.086
Colicin_E3	m01		Lee and Han (2019)	Lee and Han (2019)	72bp	top9	1876.94
Colicin_E3	m01	15023071-Colicin_E3-1	Known aptamers		72bp		1775.054
Colicin_E3	m01	15023071-Colicin_E3-6	Known aptamers		72bp		1993.854
Colicin_E3	m01	15023071-Colicin_E3-2	Known aptamers		70bp		2108.834
Cytohesin_1	m04		Apta-MCTS	Lee and Han (2019)	43bp	top0	1093.398
Cytohesin_1	m04		Apta-MCTS	Lee and Han (2019)	43bp	top1	1020.916
Cytohesin_1	m04		Apta-MCTS	Lee and Han (2019)	43bp	top2	1089.167
Cytohesin_1	m04		Apta-MCTS	Lee and Han (2019)	43bp	top3	1219.162
Cytohesin_1	m04		Apta-MCTS	Lee and Han (2019)	43bp	top4	1186.238
Cytohesin_1	m04		Apta-MCTS	Lee and Han (2019)	43bp	top5	1087.657
Cytohesin_1	m04		Apta-MCTS	Lee and Han (2019)	43bp	top6	1222.403
Cytohesin_1	m04		Apta-MCTS	Lee and Han (2019)	43bp	top7	1042.351
Cytohesin_1	m04		Apta-MCTS	Lee and Han (2019)	43bp	top8	1088.422
Cytohesin_1	m04		Apta-MCTS	Lee and Han (2019)	43bp	top9	1157.098
Cytohesin_1	m04		Lee and Han (2019)	Lee and Han (2019)	43bp	top0	1035.753
Cytohesin_1	m04		Lee and Han (2019)	Lee and Han (2019)	43bp	top1	1093.651
Cytohesin_1	m04		Lee and Han (2019)	Lee and Han (2019)	43bp	top2	1078.951
Cytohesin_1	m04		Lee and Han (2019)	Lee and Han (2019)	43bp	top3	1121.413
Cytohesin_1	m04		Lee and Han (2019)	Lee and Han (2019)	43bp	top4	1022.101
Cytohesin_1	m04		Lee and Han (2019)	Lee and Han (2019)	43bp	top5	1126.85
Cytohesin_1	m04		Lee and Han (2019)	Lee and Han (2019)	43bp	top6	1057.283
Cytohesin_1	m04		Lee and Han (2019)	Lee and Han (2019)	43bp	top7	961.882
Cytohesin_1	m04		Lee and Han (2019)	Lee and Han (2019)	43bp	top8	1111.042
Cytohesin_1	m04		Lee and Han (2019)	Lee and Han (2019)	43bp	top9	989.681
Cytohesin_1	m04	11320245-Cytohesin_1-2	Known aptamers		43bp		1063.396
E.Coli_rho_factor	m01		Apta-MCTS	Lee and Han (2019)	30bp	top0	1351.975
E.Coli_rho_factor	m01		Apta-MCTS	Lee and Han (2019)	29bp	top0	1194.934
E.Coli_rho_factor	m01		Apta-MCTS	Lee and Han (2019)	29bp	top1	1268.152
E.Coli_rho_factor	m01		Apta-MCTS	Lee and Han (2019)	30bp	top1	1206.79
E.Coli_rho_factor	m01		Apta-MCTS	Lee and Han (2019)	29bp	top2	1307.186
E.Coli_rho_factor	m01		Apta-MCTS	Lee and Han (2019)	30bp	top2	1283.926
E.Coli_rho_factor	m01		Apta-MCTS	Lee and Han (2019)	29bp	top3	1261.072
E.Coli_rho_factor	m01		Apta-MCTS	Lee and Han (2019)	30bp	top3	1223.087
E.Coli_rho_factor	m01		Apta-MCTS	Lee and Han (2019)	29bp	top4	1359.772
E.Coli_rho_factor	m01		Apta-MCTS	Lee and Han (2019)	30bp	top4	1176.079
E.Coli_rho_factor	m01		Apta-MCTS	Lee and Han (2019)	30bp	top5	1234.383
E.Coli_rho_factor	m01		Apta-MCTS	Lee and Han (2019)	29bp	top5	1322.226
E.Coli_rho_factor	m01		Apta-MCTS	Lee and Han (2019)	29bp	top6	1236.294
E.Coli_rho_factor	m01		Apta-MCTS	Lee and Han (2019)	30bp	top6	1339.396
E.Coli_rho_factor	m01		Apta-MCTS	Lee and Han (2019)	30bp	top7	1330.289
E.Coli_rho_factor	m01		Apta-MCTS	Lee and Han (2019)	29bp	top7	1327.927
E.Coli_rho_factor	m01		Apta-MCTS	Lee and Han (2019)	29bp	top8	1181.218
E.Coli_rho_factor	m01		Apta-MCTS	Lee and Han (2019)	30bp	top8	1299.74
E.Coli_rho_factor	m01		Apta-MCTS	Lee and Han (2019)	29bp	top9	1208.508
E.Coli_rho_factor	m01		Apta-MCTS	Lee and Han (2019)	30bp	top9	1167.335
E.Coli_rho_factor	m01		Lee and Han (2019)	Lee and Han (2019)	29bp	top0	1206.885
E.Coli_rho_factor	m01		Lee and Han (2019)	Lee and Han (2019)	30bp	top0	1314.333
E.Coli_rho_factor	m01		Lee and Han (2019)	Lee and Han (2019)	30bp	top1	1202.151
E.Coli_rho_factor	m01		Lee and Han (2019)	Lee and Han (2019)	29bp	top1	1170.064
E.Coli_rho_factor	m01		Lee and Han (2019)	Lee and Han (2019)	30bp	top2	1193.305
E.Coli_rho_factor	m01		Lee and Han (2019)	Lee and Han (2019)	29bp	top2	1260.629
E.Coli_rho_factor	m01		Lee and Han (2019)	Lee and Han (2019)	30bp	top3	1265.613
E.Coli_rho_factor	m01		Lee and Han (2019)	Lee and Han (2019)	29bp	top3	1172.711
E.Coli_rho_factor	m01		Lee and Han (2019)	Lee and Han (2019)	30bp	top4	1196.628
E.Coli_rho_factor	m01		Lee and Han (2019)	Lee and Han (2019)	29bp	top4	1227.552
E.Coli_rho_factor	m01		Lee and Han (2019)	Lee and Han (2019)	29bp	top5	1206.074
E.Coli_rho_factor	m01		Lee and Han (2019)	Lee and Han (2019)	30bp	top5	1183.006
E.Coli_rho_factor	m01		Lee and Han (2019)	Lee and Han (2019)	30bp	top6	1261.362
E.Coli_rho_factor	m01		Lee and Han (2019)	Lee and Han (2019)	29bp	top6	1227.695
E.Coli_rho_factor	m01		Lee and Han (2019)	Lee and Han (2019)	29bp	top7	1230.942
E.Coli_rho_factor	m01		Lee and Han (2019)	Lee and Han (2019)	30bp	top7	1176.153
E.Coli_rho_factor	m01		Lee and Han (2019)	Lee and Han (2019)	30bp	top8	1162.367
E.Coli_rho_factor	m01		Lee and Han (2019)	Lee and Han (2019)	29bp	top8	1327.067
E.Coli_rho_factor	m01		Lee and Han (2019)	Lee and Han (2019)	29bp	top9	1173.834
E.Coli_rho_factor	m01		Lee and Han (2019)	Lee and Han (2019)	30bp	top9	1265.593
E.Coli_rho_factor	m01	7678562-E.Coli_rho_factor-7	Known aptamers		30bp		1296.279
E.Coli_rho_factor	m01	7678562-E.Coli_rho_factor-22	Known aptamers		29bp		1283.121
E.Coli_rho_factor	m01	7678562-E.Coli_rho_factor-12	Known aptamers		30bp		1255.796
E.Coli_rho_factor	m01	7678562-E.Coli_rho_factor-17	Known aptamers		30bp		1308.976
E.Coli_rho_factor	m01	7678562-E.Coli_rho_factor-14	Known aptamers		30bp		1180.132
Envelope_glycoprotein_GP120	m02		Apta-MCTS	Lee and Han (2019)	49bp	top0	1710.424
Envelope_glycoprotein_GP120	m02		Apta-MCTS	Lee and Han (2019)	50bp	top0	1679.605
Envelope_glycoprotein_GP120	m02		Apta-MCTS	Lee and Han (2019)	50bp	top1	1662.329
Envelope_glycoprotein_GP120	m02		Apta-MCTS	Lee and Han (2019)	49bp	top1	1851.1
Envelope_glycoprotein_GP120	m02		Apta-MCTS	Lee and Han (2019)	50bp	top2	1708.869
Envelope_glycoprotein_GP120	m02		Apta-MCTS	Lee and Han (2019)	49bp	top2	1958.798
Envelope_glycoprotein_GP120	m02		Apta-MCTS	Lee and Han (2019)	49bp	top3	1698.168
Envelope_glycoprotein_GP120	m02		Apta-MCTS	Lee and Han (2019)	50bp	top3	1837.678
Envelope_glycoprotein_GP120	m02		Apta-MCTS	Lee and Han (2019)	49bp	top4	1699.014
Envelope_glycoprotein_GP120	m02		Apta-MCTS	Lee and Han (2019)	50bp	top4	1723.481
Envelope_glycoprotein_GP120	m02		Apta-MCTS	Lee and Han (2019)	50bp	top5	1840.815
Envelope_glycoprotein_GP120	m02		Apta-MCTS	Lee and Han (2019)	49bp	top5	1590.372
Envelope_glycoprotein_GP120	m02		Apta-MCTS	Lee and Han (2019)	49bp	top6	2007.177
Envelope_glycoprotein_GP120	m02		Apta-MCTS	Lee and Han (2019)	50bp	top6	1780.104
Envelope_glycoprotein_GP120	m02		Apta-MCTS	Lee and Han (2019)	49bp	top7	1583.626
Envelope_glycoprotein_GP120	m02		Apta-MCTS	Lee and Han (2019)	50bp	top7	1672.911
Envelope_glycoprotein_GP120	m02		Apta-MCTS	Lee and Han (2019)	50bp	top8	1647.088
Envelope_glycoprotein_GP120	m02		Apta-MCTS	Lee and Han (2019)	49bp	top8	1905.454
Envelope_glycoprotein_GP120	m02		Apta-MCTS	Lee and Han (2019)	49bp	top9	1632.993
Envelope_glycoprotein_GP120	m02		Apta-MCTS	Lee and Han (2019)	50bp	top9	1699.383
Envelope_glycoprotein_GP120	m02		Lee and Han (2019)	Lee and Han (2019)	50bp	top0	1606.064
Envelope_glycoprotein_GP120	m02		Lee and Han (2019)	Lee and Han (2019)	49bp	top0	1669.633
Envelope_glycoprotein_GP120	m02		Lee and Han (2019)	Lee and Han (2019)	50bp	top1	1763.527
Envelope_glycoprotein_GP120	m02		Lee and Han (2019)	Lee and Han (2019)	49bp	top1	1680.626
Envelope_glycoprotein_GP120	m02		Lee and Han (2019)	Lee and Han (2019)	50bp	top2	1531.925
Envelope_glycoprotein_GP120	m02		Lee and Han (2019)	Lee and Han (2019)	49bp	top2	1813.67
Envelope_glycoprotein_GP120	m02		Lee and Han (2019)	Lee and Han (2019)	50bp	top3	1560.326
Envelope_glycoprotein_GP120	m02		Lee and Han (2019)	Lee and Han (2019)	49bp	top3	1755.399
Envelope_glycoprotein_GP120	m02		Lee and Han (2019)	Lee and Han (2019)	49bp	top4	1695.681
Envelope_glycoprotein_GP120	m02		Lee and Han (2019)	Lee and Han (2019)	50bp	top4	1699.418
Envelope_glycoprotein_GP120	m02		Lee and Han (2019)	Lee and Han (2019)	49bp	top5	1622.383
Envelope_glycoprotein_GP120	m02		Lee and Han (2019)	Lee and Han (2019)	50bp	top5	1506.84
Envelope_glycoprotein_GP120	m02		Lee and Han (2019)	Lee and Han (2019)	50bp	top6	1776.228
Envelope_glycoprotein_GP120	m02		Lee and Han (2019)	Lee and Han (2019)	49bp	top6	1650.847
Envelope_glycoprotein_GP120	m02		Lee and Han (2019)	Lee and Han (2019)	49bp	top7	1631.223
Envelope_glycoprotein_GP120	m02		Lee and Han (2019)	Lee and Han (2019)	50bp	top7	1997.517
Envelope_glycoprotein_GP120	m02		Lee and Han (2019)	Lee and Han (2019)	49bp	top8	1845.998
Envelope_glycoprotein_GP120	m02		Lee and Han (2019)	Lee and Han (2019)	50bp	top8	1657.223
Envelope_glycoprotein_GP120	m02		Lee and Han (2019)	Lee and Han (2019)	50bp	top9	1673.262
Envelope_glycoprotein_GP120	m02		Lee and Han (2019)	Lee and Han (2019)	49bp	top9	1600.273
Envelope_glycoprotein_GP120	m02	14610191-gp120-10	Known aptamers		50bp		1805.861
Envelope_glycoprotein_GP120	m02	14610191-gp120-9	Known aptamers		50bp		1769.415
Envelope_glycoprotein_GP120	m02	14610191-gp120-14	Known aptamers		50bp		1643.041
Envelope_glycoprotein_GP120	m02	14610191-gp120-13	Known aptamers		49bp		1756.896
Envelope_glycoprotein_GP120	m02	14610191-gp120-18	Known aptamers		50bp		1751.012
Factor_X	m04		Apta-MCTS	Lee and Han (2019)	40bp	top0	1369.817
Factor_X	m04		Apta-MCTS	Lee and Han (2019)	40bp	top1	1148.994
Factor_X	m04		Apta-MCTS	Lee and Han (2019)	40bp	top2	1076.791
Factor_X	m04		Apta-MCTS	Lee and Han (2019)	40bp	top3	1049.867
Factor_X	m04		Apta-MCTS	Lee and Han (2019)	40bp	top4	1095.143
Factor_X	m04		Apta-MCTS	Lee and Han (2019)	40bp	top5	1158.105
Factor_X	m04		Apta-MCTS	Lee and Han (2019)	40bp	top6	1190.709
Factor_X	m04		Apta-MCTS	Lee and Han (2019)	40bp	top7	1191.682
Factor_X	m04		Apta-MCTS	Lee and Han (2019)	40bp	top8	1183.384
Factor_X	m04		Apta-MCTS	Lee and Han (2019)	40bp	top9	1175.52
Factor_X	m04		Lee and Han (2019)	Lee and Han (2019)	40bp	top0	1062.495
Factor_X	m04		Lee and Han (2019)	Lee and Han (2019)	40bp	top1	1202.049
Factor_X	m04		Lee and Han (2019)	Lee and Han (2019)	40bp	top2	1087.536
Factor_X	m04		Lee and Han (2019)	Lee and Han (2019)	40bp	top3	1101.675
Factor_X	m04		Lee and Han (2019)	Lee and Han (2019)	40bp	top4	1095.048
Factor_X	m04		Lee and Han (2019)	Lee and Han (2019)	40bp	top5	1269.814
Factor_X	m04		Lee and Han (2019)	Lee and Han (2019)	40bp	top6	1165.345
Factor_X	m04		Lee and Han (2019)	Lee and Han (2019)	40bp	top7	1150.509
Factor_X	m04		Lee and Han (2019)	Lee and Han (2019)	40bp	top8	1128.714
Factor_X	m04		Lee and Han (2019)	Lee and Han (2019)	40bp	top9	1223.273
Factor_X	m04	17461758C-GLA_proteins-3	Known aptamers		40bp		1162.526
HIV-1_Rev_binding_protein	m01		Apta-MCTS	Lee and Han (2019)	72bp	top0	1252.238
HIV-1_Rev_binding_protein	m01		Apta-MCTS	Lee and Han (2019)	69bp	top0	1289.069
HIV-1_Rev_binding_protein	m01		Apta-MCTS	Lee and Han (2019)	66bp	top0	1043.426
HIV-1_Rev_binding_protein	m01		Apta-MCTS	Lee and Han (2019)	70bp	top0	1106.745
HIV-1_Rev_binding_protein	m01		Apta-MCTS	Lee and Han (2019)	67bp	top0	1177.793
HIV-1_Rev_binding_protein	m01		Apta-MCTS	Lee and Han (2019)	70bp	top1	1076.423
HIV-1_Rev_binding_protein	m01		Apta-MCTS	Lee and Han (2019)	66bp	top1	1113.395
HIV-1_Rev_binding_protein	m01		Apta-MCTS	Lee and Han (2019)	69bp	top1	1138.956
HIV-1_Rev_binding_protein	m01		Apta-MCTS	Lee and Han (2019)	67bp	top1	1271.92
HIV-1_Rev_binding_protein	m01		Apta-MCTS	Lee and Han (2019)	72bp	top1	1083.902
HIV-1_Rev_binding_protein	m01		Apta-MCTS	Lee and Han (2019)	72bp	top2	1096.021
HIV-1_Rev_binding_protein	m01		Apta-MCTS	Lee and Han (2019)	66bp	top2	1053.413
HIV-1_Rev_binding_protein	m01		Apta-MCTS	Lee and Han (2019)	69bp	top2	1098.369
HIV-1_Rev_binding_protein	m01		Apta-MCTS	Lee and Han (2019)	67bp	top2	1011.699
HIV-1_Rev_binding_protein	m01		Apta-MCTS	Lee and Han (2019)	70bp	top2	1246.624
HIV-1_Rev_binding_protein	m01		Apta-MCTS	Lee and Han (2019)	72bp	top3	1173.154
HIV-1_Rev_binding_protein	m01		Apta-MCTS	Lee and Han (2019)	66bp	top3	1300.535
HIV-1_Rev_binding_protein	m01		Apta-MCTS	Lee and Han (2019)	70bp	top3	1089.78
HIV-1_Rev_binding_protein	m01		Apta-MCTS	Lee and Han (2019)	69bp	top3	1107.69
HIV-1_Rev_binding_protein	m01		Apta-MCTS	Lee and Han (2019)	67bp	top3	1109.555
HIV-1_Rev_binding_protein	m01		Apta-MCTS	Lee and Han (2019)	67bp	top4	1140.092
HIV-1_Rev_binding_protein	m01		Apta-MCTS	Lee and Han (2019)	70bp	top4	1119.727
HIV-1_Rev_binding_protein	m01		Apta-MCTS	Lee and Han (2019)	66bp	top4	1164.348
HIV-1_Rev_binding_protein	m01		Apta-MCTS	Lee and Han (2019)	72bp	top4	1234.454
HIV-1_Rev_binding_protein	m01		Apta-MCTS	Lee and Han (2019)	69bp	top4	1245.16
HIV-1_Rev_binding_protein	m01		Apta-MCTS	Lee and Han (2019)	70bp	top5	1163.897
HIV-1_Rev_binding_protein	m01		Apta-MCTS	Lee and Han (2019)	69bp	top5	1163.262
HIV-1_Rev_binding_protein	m01		Apta-MCTS	Lee and Han (2019)	72bp	top5	1139.888
HIV-1_Rev_binding_protein	m01		Apta-MCTS	Lee and Han (2019)	67bp	top5	1091.059
HIV-1_Rev_binding_protein	m01		Apta-MCTS	Lee and Han (2019)	66bp	top5	1089.267
HIV-1_Rev_binding_protein	m01		Apta-MCTS	Lee and Han (2019)	70bp	top6	1051.589
HIV-1_Rev_binding_protein	m01		Apta-MCTS	Lee and Han (2019)	66bp	top6	1171.942
HIV-1_Rev_binding_protein	m01		Apta-MCTS	Lee and Han (2019)	67bp	top6	1142.844
HIV-1_Rev_binding_protein	m01		Apta-MCTS	Lee and Han (2019)	69bp	top6	1215.452
HIV-1_Rev_binding_protein	m01		Apta-MCTS	Lee and Han (2019)	72bp	top6	1249.746
HIV-1_Rev_binding_protein	m01		Apta-MCTS	Lee and Han (2019)	70bp	top7	1191.943
HIV-1_Rev_binding_protein	m01		Apta-MCTS	Lee and Han (2019)	66bp	top7	1104.886
HIV-1_Rev_binding_protein	m01		Apta-MCTS	Lee and Han (2019)	72bp	top7	1135.087
HIV-1_Rev_binding_protein	m01		Apta-MCTS	Lee and Han (2019)	67bp	top7	1289.305
HIV-1_Rev_binding_protein	m01		Apta-MCTS	Lee and Han (2019)	69bp	top7	1074.347
HIV-1_Rev_binding_protein	m01		Apta-MCTS	Lee and Han (2019)	72bp	top8	1109.169
HIV-1_Rev_binding_protein	m01		Apta-MCTS	Lee and Han (2019)	69bp	top8	1057.522
HIV-1_Rev_binding_protein	m01		Apta-MCTS	Lee and Han (2019)	66bp	top8	1219.962
HIV-1_Rev_binding_protein	m01		Apta-MCTS	Lee and Han (2019)	67bp	top8	1010.419
HIV-1_Rev_binding_protein	m01		Apta-MCTS	Lee and Han (2019)	70bp	top8	1122.71
HIV-1_Rev_binding_protein	m01		Apta-MCTS	Lee and Han (2019)	69bp	top9	1219.746
HIV-1_Rev_binding_protein	m01		Apta-MCTS	Lee and Han (2019)	72bp	top9	1191.017
HIV-1_Rev_binding_protein	m01		Apta-MCTS	Lee and Han (2019)	67bp	top9	1118.219
HIV-1_Rev_binding_protein	m01		Apta-MCTS	Lee and Han (2019)	66bp	top9	1078.382
HIV-1_Rev_binding_protein	m01		Apta-MCTS	Lee and Han (2019)	70bp	top9	1215.773
HIV-1_Rev_binding_protein	m01		Lee and Han (2019)	Lee and Han (2019)	70bp	top0	968.015
HIV-1_Rev_binding_protein	m01		Lee and Han (2019)	Lee and Han (2019)	69bp	top0	958.483
HIV-1_Rev_binding_protein	m01		Lee and Han (2019)	Lee and Han (2019)	67bp	top0	1009.802
HIV-1_Rev_binding_protein	m01		Lee and Han (2019)	Lee and Han (2019)	72bp	top0	969.529
HIV-1_Rev_binding_protein	m01		Lee and Han (2019)	Lee and Han (2019)	66bp	top0	1060.651
HIV-1_Rev_binding_protein	m01		Lee and Han (2019)	Lee and Han (2019)	69bp	top1	986.007
HIV-1_Rev_binding_protein	m01		Lee and Han (2019)	Lee and Han (2019)	66bp	top1	1168.306
HIV-1_Rev_binding_protein	m01		Lee and Han (2019)	Lee and Han (2019)	72bp	top1	1020.046
HIV-1_Rev_binding_protein	m01		Lee and Han (2019)	Lee and Han (2019)	67bp	top1	988.432
HIV-1_Rev_binding_protein	m01		Lee and Han (2019)	Lee and Han (2019)	70bp	top1	1052.533
HIV-1_Rev_binding_protein	m01		Lee and Han (2019)	Lee and Han (2019)	69bp	top2	1103.419
HIV-1_Rev_binding_protein	m01		Lee and Han (2019)	Lee and Han (2019)	66bp	top2	1031.817
HIV-1_Rev_binding_protein	m01		Lee and Han (2019)	Lee and Han (2019)	72bp	top2	928.336
HIV-1_Rev_binding_protein	m01		Lee and Han (2019)	Lee and Han (2019)	67bp	top2	1132.727
HIV-1_Rev_binding_protein	m01		Lee and Han (2019)	Lee and Han (2019)	70bp	top2	996.393
HIV-1_Rev_binding_protein	m01		Lee and Han (2019)	Lee and Han (2019)	72bp	top3	1023.792
HIV-1_Rev_binding_protein	m01		Lee and Han (2019)	Lee and Han (2019)	70bp	top3	1113.576
HIV-1_Rev_binding_protein	m01		Lee and Han (2019)	Lee and Han (2019)	69bp	top3	1065.785
HIV-1_Rev_binding_protein	m01		Lee and Han (2019)	Lee and Han (2019)	67bp	top3	1079.856
HIV-1_Rev_binding_protein	m01		Lee and Han (2019)	Lee and Han (2019)	66bp	top3	1048.326
HIV-1_Rev_binding_protein	m01		Lee and Han (2019)	Lee and Han (2019)	67bp	top4	956.201
HIV-1_Rev_binding_protein	m01		Lee and Han (2019)	Lee and Han (2019)	70bp	top4	1144.681
HIV-1_Rev_binding_protein	m01		Lee and Han (2019)	Lee and Han (2019)	66bp	top4	985.826
HIV-1_Rev_binding_protein	m01		Lee and Han (2019)	Lee and Han (2019)	72bp	top4	956.201
HIV-1_Rev_binding_protein	m01		Lee and Han (2019)	Lee and Han (2019)	69bp	top4	957.199
HIV-1_Rev_binding_protein	m01		Lee and Han (2019)	Lee and Han (2019)	72bp	top5	1027.127
HIV-1_Rev_binding_protein	m01		Lee and Han (2019)	Lee and Han (2019)	67bp	top5	1005.576
HIV-1_Rev_binding_protein	m01		Lee and Han (2019)	Lee and Han (2019)	66bp	top5	1012.013
HIV-1_Rev_binding_protein	m01		Lee and Han (2019)	Lee and Han (2019)	69bp	top5	1046.814
HIV-1_Rev_binding_protein	m01		Lee and Han (2019)	Lee and Han (2019)	70bp	top5	985.085
HIV-1_Rev_binding_protein	m01		Lee and Han (2019)	Lee and Han (2019)	66bp	top6	1070.107
HIV-1_Rev_binding_protein	m01		Lee and Han (2019)	Lee and Han (2019)	69bp	top6	1045.383
HIV-1_Rev_binding_protein	m01		Lee and Han (2019)	Lee and Han (2019)	67bp	top6	1041.266
HIV-1_Rev_binding_protein	m01		Lee and Han (2019)	Lee and Han (2019)	70bp	top6	966.886
HIV-1_Rev_binding_protein	m01		Lee and Han (2019)	Lee and Han (2019)	72bp	top6	1040.442
HIV-1_Rev_binding_protein	m01		Lee and Han (2019)	Lee and Han (2019)	69bp	top7	998.349
HIV-1_Rev_binding_protein	m01		Lee and Han (2019)	Lee and Han (2019)	67bp	top7	1110.579
HIV-1_Rev_binding_protein	m01		Lee and Han (2019)	Lee and Han (2019)	70bp	top7	1192.583
HIV-1_Rev_binding_protein	m01		Lee and Han (2019)	Lee and Han (2019)	72bp	top7	1046.576
HIV-1_Rev_binding_protein	m01		Lee and Han (2019)	Lee and Han (2019)	66bp	top7	1091.412
HIV-1_Rev_binding_protein	m01		Lee and Han (2019)	Lee and Han (2019)	66bp	top8	945.389
HIV-1_Rev_binding_protein	m01		Lee and Han (2019)	Lee and Han (2019)	72bp	top8	1011.837
HIV-1_Rev_binding_protein	m01		Lee and Han (2019)	Lee and Han (2019)	67bp	top8	1004.693
HIV-1_Rev_binding_protein	m01		Lee and Han (2019)	Lee and Han (2019)	69bp	top8	1016.873
HIV-1_Rev_binding_protein	m01		Lee and Han (2019)	Lee and Han (2019)	70bp	top8	1008.07
HIV-1_Rev_binding_protein	m01		Lee and Han (2019)	Lee and Han (2019)	66bp	top9	951.201
HIV-1_Rev_binding_protein	m01		Lee and Han (2019)	Lee and Han (2019)	69bp	top9	924.386
HIV-1_Rev_binding_protein	m01		Lee and Han (2019)	Lee and Han (2019)	67bp	top9	1051.222
HIV-1_Rev_binding_protein	m01		Lee and Han (2019)	Lee and Han (2019)	72bp	top9	1050.528
HIV-1_Rev_binding_protein	m01		Lee and Han (2019)	Lee and Han (2019)	70bp	top9	999.103
HIV-1_Rev_binding_protein	m01	8755498-HIV-1_Rev-8	Known aptamers		72bp		1187.556
HIV-1_Rev_binding_protein	m01	8755498-HIV-1_Rev-18	Known aptamers		67bp		1194.537
HIV-1_Rev_binding_protein	m01	8755498-HIV-1_Rev-6	Known aptamers		69bp		1136.61
HIV-1_Rev_binding_protein	m01	8755498-HIV-1_Rev-2	Known aptamers		66bp		1309.106
HIV-1_Rev_binding_protein	m01	8755498-HIV-1_Rev-16	Known aptamers		70bp		1209.992
HIVgp120	m01		Apta-MCTS	Lee and Han (2019)	98bp	top0	1650.509
HIVgp120	m01		Apta-MCTS	Lee and Han (2019)	98bp	top1	1665.598
HIVgp120	m01		Apta-MCTS	Lee and Han (2019)	98bp	top2	1577.6
HIVgp120	m01		Apta-MCTS	Lee and Han (2019)	98bp	top3	1630.739
HIVgp120	m01		Apta-MCTS	Lee and Han (2019)	98bp	top4	1854.67
HIVgp120	m01		Apta-MCTS	Lee and Han (2019)	98bp	top5	1741.152
HIVgp120	m01		Apta-MCTS	Lee and Han (2019)	98bp	top6	1747.721
HIVgp120	m01		Apta-MCTS	Lee and Han (2019)	98bp	top7	1668.911
HIVgp120	m01		Apta-MCTS	Lee and Han (2019)	98bp	top8	1714.642
HIVgp120	m01		Apta-MCTS	Lee and Han (2019)	98bp	top9	1620.37
HIVgp120	m01		Lee and Han (2019)	Lee and Han (2019)	98bp	top0	1369.17
HIVgp120	m01		Lee and Han (2019)	Lee and Han (2019)	98bp	top1	1383.389
HIVgp120	m01		Lee and Han (2019)	Lee and Han (2019)	98bp	top2	1672.528
HIVgp120	m01		Lee and Han (2019)	Lee and Han (2019)	98bp	top3	1458.483
HIVgp120	m01		Lee and Han (2019)	Lee and Han (2019)	98bp	top4	1669.147
HIVgp120	m01		Lee and Han (2019)	Lee and Han (2019)	98bp	top5	1326.424
HIVgp120	m01		Lee and Han (2019)	Lee and Han (2019)	98bp	top6	1567.146
HIVgp120	m01		Lee and Han (2019)	Lee and Han (2019)	98bp	top7	1373.045
HIVgp120	m01		Lee and Han (2019)	Lee and Han (2019)	98bp	top8	1481.839
HIVgp120	m01		Lee and Han (2019)	Lee and Han (2019)	98bp	top9	1525.956
HIVgp120	m01	19304999-HIVgp120-2	Known aptamers		98bp		1640.051
Human_interleukin-23	m01		Apta-MCTS	Lee and Han (2019)	74bp	top0	1661.998
Human_interleukin-23	m01		Apta-MCTS	Lee and Han (2019)	74bp	top1	1571.314
Human_interleukin-23	m01		Apta-MCTS	Lee and Han (2019)	74bp	top2	1703.407
Human_interleukin-23	m01		Apta-MCTS	Lee and Han (2019)	74bp	top3	1438.585
Human_interleukin-23	m01		Apta-MCTS	Lee and Han (2019)	74bp	top4	1669.656
Human_interleukin-23	m01		Apta-MCTS	Lee and Han (2019)	74bp	top5	1571.791
Human_interleukin-23	m01		Apta-MCTS	Lee and Han (2019)	74bp	top6	1871.72
Human_interleukin-23	m01		Apta-MCTS	Lee and Han (2019)	74bp	top7	1603.795
Human_interleukin-23	m01		Apta-MCTS	Lee and Han (2019)	74bp	top8	1626.899
Human_interleukin-23	m01		Apta-MCTS	Lee and Han (2019)	74bp	top9	1696.031
Human_interleukin-23	m01		Lee and Han (2019)	Lee and Han (2019)	74bp	top0	1530.676
Human_interleukin-23	m01		Lee and Han (2019)	Lee and Han (2019)	74bp	top1	1455.447
Human_interleukin-23	m01		Lee and Han (2019)	Lee and Han (2019)	74bp	top2	1561.572
Human_interleukin-23	m01		Lee and Han (2019)	Lee and Han (2019)	74bp	top3	1393.472
Human_interleukin-23	m01		Lee and Han (2019)	Lee and Han (2019)	74bp	top4	1402.609
Human_interleukin-23	m01		Lee and Han (2019)	Lee and Han (2019)	74bp	top5	1398.343
Human_interleukin-23	m01		Lee and Han (2019)	Lee and Han (2019)	74bp	top6	1652.177
Human_interleukin-23	m01		Lee and Han (2019)	Lee and Han (2019)	74bp	top7	1475.088
Human_interleukin-23	m01		Lee and Han (2019)	Lee and Han (2019)	74bp	top8	1539.019
Human_interleukin-23	m01		Lee and Han (2019)	Lee and Han (2019)	74bp	top9	1636.38
Human_interleukin-23	m01	17155909-Human_interleukin-23-2	Known aptamers		74bp		1666.812
Keratinocyte_growth_factor	m01		Apta-MCTS	Lee and Han (2019)	39bp	top0	1432.558
Keratinocyte_growth_factor	m01		Apta-MCTS	Lee and Han (2019)	39bp	top1	1390.834
Keratinocyte_growth_factor	m01		Apta-MCTS	Lee and Han (2019)	39bp	top2	1464.652
Keratinocyte_growth_factor	m01		Apta-MCTS	Lee and Han (2019)	39bp	top3	1387.917
Keratinocyte_growth_factor	m01		Apta-MCTS	Lee and Han (2019)	39bp	top4	1344.045
Keratinocyte_growth_factor	m01		Apta-MCTS	Lee and Han (2019)	39bp	top5	1622.36
Keratinocyte_growth_factor	m01		Apta-MCTS	Lee and Han (2019)	39bp	top6	1334.06
Keratinocyte_growth_factor	m01		Apta-MCTS	Lee and Han (2019)	39bp	top7	1292.959
Keratinocyte_growth_factor	m01		Apta-MCTS	Lee and Han (2019)	39bp	top8	1322.576
Keratinocyte_growth_factor	m01		Apta-MCTS	Lee and Han (2019)	39bp	top9	1341.657
Keratinocyte_growth_factor	m01		Lee and Han (2019)	Lee and Han (2019)	39bp	top0	1203.211
Keratinocyte_growth_factor	m01		Lee and Han (2019)	Lee and Han (2019)	39bp	top1	1315.011
Keratinocyte_growth_factor	m01		Lee and Han (2019)	Lee and Han (2019)	39bp	top2	1421.962
Keratinocyte_growth_factor	m01		Lee and Han (2019)	Lee and Han (2019)	39bp	top3	1279.767
Keratinocyte_growth_factor	m01		Lee and Han (2019)	Lee and Han (2019)	39bp	top4	1272.447
Keratinocyte_growth_factor	m01		Lee and Han (2019)	Lee and Han (2019)	39bp	top5	1268.396
Keratinocyte_growth_factor	m01		Lee and Han (2019)	Lee and Han (2019)	39bp	top6	1516.971
Keratinocyte_growth_factor	m01		Lee and Han (2019)	Lee and Han (2019)	39bp	top7	1232.12
Keratinocyte_growth_factor	m01		Lee and Han (2019)	Lee and Han (2019)	39bp	top8	1221.166
Keratinocyte_growth_factor	m01		Lee and Han (2019)	Lee and Han (2019)	39bp	top9	1288.968
Keratinocyte_growth_factor	m01	9035109-keratinocyte_growth_factor-6	Known aptamers		39bp		1284.729
NFkappaB_p65	m01		Apta-MCTS	Lee and Han (2019)	60bp	top0	1244.233
NFkappaB_p65	m01		Apta-MCTS	Lee and Han (2019)	60bp	top1	1371.047
NFkappaB_p65	m01		Apta-MCTS	Lee and Han (2019)	60bp	top2	1222.227
NFkappaB_p65	m01		Apta-MCTS	Lee and Han (2019)	60bp	top3	1463.705
NFkappaB_p65	m01		Apta-MCTS	Lee and Han (2019)	60bp	top4	1498.62
NFkappaB_p65	m01		Apta-MCTS	Lee and Han (2019)	60bp	top5	1383.778
NFkappaB_p65	m01		Apta-MCTS	Lee and Han (2019)	60bp	top6	1273.321
NFkappaB_p65	m01		Apta-MCTS	Lee and Han (2019)	60bp	top7	1245.521
NFkappaB_p65	m01		Apta-MCTS	Lee and Han (2019)	60bp	top8	1237.823
NFkappaB_p65	m01		Apta-MCTS	Lee and Han (2019)	60bp	top9	1283.731
NFkappaB_p65	m01		Lee and Han (2019)	Lee and Han (2019)	60bp	top0	1334.352
NFkappaB_p65	m01		Lee and Han (2019)	Lee and Han (2019)	60bp	top1	1167.12
NFkappaB_p65	m01		Lee and Han (2019)	Lee and Han (2019)	60bp	top2	1280.834
NFkappaB_p65	m01		Lee and Han (2019)	Lee and Han (2019)	60bp	top3	1302.513
NFkappaB_p65	m01		Lee and Han (2019)	Lee and Han (2019)	60bp	top4	1259.937
NFkappaB_p65	m01		Lee and Han (2019)	Lee and Han (2019)	60bp	top5	1154.168
NFkappaB_p65	m01		Lee and Han (2019)	Lee and Han (2019)	60bp	top6	1255.084
NFkappaB_p65	m01		Lee and Han (2019)	Lee and Han (2019)	60bp	top7	1325.21
NFkappaB_p65	m01		Lee and Han (2019)	Lee and Han (2019)	60bp	top8	1241.912
NFkappaB_p65	m01		Lee and Han (2019)	Lee and Han (2019)	60bp	top9	1213.978
NFkappaB_p65	m01	18426920-NFkB-Ma-2	Known aptamers		60bp		1400.666
Oncostatin_M	m01		Apta-MCTS	Lee and Han (2019)	39bp	top0	1051.514
Oncostatin_M	m01		Apta-MCTS	Lee and Han (2019)	39bp	top1	1007.808
Oncostatin_M	m01		Apta-MCTS	Lee and Han (2019)	39bp	top2	1002.617
Oncostatin_M	m01		Apta-MCTS	Lee and Han (2019)	39bp	top3	1023.817
Oncostatin_M	m01		Apta-MCTS	Lee and Han (2019)	39bp	top4	1090.375
Oncostatin_M	m01		Apta-MCTS	Lee and Han (2019)	39bp	top5	1034.085
Oncostatin_M	m01		Apta-MCTS	Lee and Han (2019)	39bp	top6	1063.473
Oncostatin_M	m01		Apta-MCTS	Lee and Han (2019)	39bp	top7	1002.389
Oncostatin_M	m01		Apta-MCTS	Lee and Han (2019)	39bp	top8	1046.694
Oncostatin_M	m01		Apta-MCTS	Lee and Han (2019)	39bp	top9	1033.177
Oncostatin_M	m01		Lee and Han (2019)	Lee and Han (2019)	39bp	top0	976.696
Oncostatin_M	m01		Lee and Han (2019)	Lee and Han (2019)	39bp	top1	947.568
Oncostatin_M	m01		Lee and Han (2019)	Lee and Han (2019)	39bp	top2	987.083
Oncostatin_M	m01		Lee and Han (2019)	Lee and Han (2019)	39bp	top3	952.743
Oncostatin_M	m01		Lee and Han (2019)	Lee and Han (2019)	39bp	top4	991.238
Oncostatin_M	m01		Lee and Han (2019)	Lee and Han (2019)	39bp	top5	945.107
Oncostatin_M	m01		Lee and Han (2019)	Lee and Han (2019)	39bp	top6	1092.544
Oncostatin_M	m01		Lee and Han (2019)	Lee and Han (2019)	39bp	top7	1060.076
Oncostatin_M	m01		Lee and Han (2019)	Lee and Han (2019)	39bp	top8	1035.861
Oncostatin_M	m01		Lee and Han (2019)	Lee and Han (2019)	39bp	top9	967.027
Oncostatin_M	m01	10882721-Oncostatin_M-15	Known aptamers		39bp		945.259
Oncostatin_M	m01	10882721-Oncostatin_M-4	Known aptamers		39bp		956.404
PSMA	m01		Apta-MCTS	Lee and Han (2019)	40bp	top0	2112.534
PSMA	m01		Apta-MCTS	Lee and Han (2019)	40bp	top1	2331.897
PSMA	m01		Apta-MCTS	Lee and Han (2019)	40bp	top2	2202.499
PSMA	m01		Apta-MCTS	Lee and Han (2019)	40bp	top3	1828.737
PSMA	m01		Apta-MCTS	Lee and Han (2019)	40bp	top4	1928.211
PSMA	m01		Apta-MCTS	Lee and Han (2019)	40bp	top5	2101.216
PSMA	m01		Apta-MCTS	Lee and Han (2019)	40bp	top6	2261.538
PSMA	m01		Apta-MCTS	Lee and Han (2019)	40bp	top7	1758.916
PSMA	m01		Apta-MCTS	Lee and Han (2019)	40bp	top8	1952.715
PSMA	m01		Apta-MCTS	Lee and Han (2019)	40bp	top9	1976.664
PSMA	m01		Lee and Han (2019)	Lee and Han (2019)	40bp	top0	2252.203
PSMA	m01		Lee and Han (2019)	Lee and Han (2019)	40bp	top1	1914.187
PSMA	m01		Lee and Han (2019)	Lee and Han (2019)	40bp	top2	1890.722
PSMA	m01		Lee and Han (2019)	Lee and Han (2019)	40bp	top3	2411.215
PSMA	m01		Lee and Han (2019)	Lee and Han (2019)	40bp	top4	2248.868
PSMA	m01		Lee and Han (2019)	Lee and Han (2019)	40bp	top5	2044.752
PSMA	m01		Lee and Han (2019)	Lee and Han (2019)	40bp	top6	1996.996
PSMA	m01		Lee and Han (2019)	Lee and Han (2019)	40bp	top7	2034.717
PSMA	m01		Lee and Han (2019)	Lee and Han (2019)	40bp	top8	1783.698
PSMA	m01		Lee and Han (2019)	Lee and Han (2019)	40bp	top9	1919.899
PSMA	m01	12124337-PSMA-2	Known aptamers		40bp		1987.589
Plasminogen_activator_inhibitor-1	m01		Apta-MCTS	Lee and Han (2019)	79bp	top0	1777.046
Plasminogen_activator_inhibitor-1	m01		Apta-MCTS	Lee and Han (2019)	79bp	top1	2018.289
Plasminogen_activator_inhibitor-1	m01		Apta-MCTS	Lee and Han (2019)	79bp	top2	2141.031
Plasminogen_activator_inhibitor-1	m01		Apta-MCTS	Lee and Han (2019)	79bp	top3	2052.276
Plasminogen_activator_inhibitor-1	m01		Apta-MCTS	Lee and Han (2019)	79bp	top4	1914.188
Plasminogen_activator_inhibitor-1	m01		Apta-MCTS	Lee and Han (2019)	79bp	top5	2059.645
Plasminogen_activator_inhibitor-1	m01		Apta-MCTS	Lee and Han (2019)	79bp	top6	1745.928
Plasminogen_activator_inhibitor-1	m01		Apta-MCTS	Lee and Han (2019)	79bp	top7	2153.817
Plasminogen_activator_inhibitor-1	m01		Apta-MCTS	Lee and Han (2019)	79bp	top8	1912.059
Plasminogen_activator_inhibitor-1	m01		Apta-MCTS	Lee and Han (2019)	79bp	top9	2001.167
Plasminogen_activator_inhibitor-1	m01		Lee and Han (2019)	Lee and Han (2019)	79bp	top0	1889.266
Plasminogen_activator_inhibitor-1	m01		Lee and Han (2019)	Lee and Han (2019)	79bp	top1	2120.56
Plasminogen_activator_inhibitor-1	m01		Lee and Han (2019)	Lee and Han (2019)	79bp	top2	1896.98
Plasminogen_activator_inhibitor-1	m01		Lee and Han (2019)	Lee and Han (2019)	79bp	top3	2138.228
Plasminogen_activator_inhibitor-1	m01		Lee and Han (2019)	Lee and Han (2019)	79bp	top4	1929.731
Plasminogen_activator_inhibitor-1	m01		Lee and Han (2019)	Lee and Han (2019)	79bp	top5	1770.135
Plasminogen_activator_inhibitor-1	m01		Lee and Han (2019)	Lee and Han (2019)	79bp	top6	1978.083
Plasminogen_activator_inhibitor-1	m01		Lee and Han (2019)	Lee and Han (2019)	79bp	top7	1700.166
Plasminogen_activator_inhibitor-1	m01		Lee and Han (2019)	Lee and Han (2019)	79bp	top8	1873.839
Plasminogen_activator_inhibitor-1	m01		Lee and Han (2019)	Lee and Han (2019)	79bp	top9	1804.195
Plasminogen_activator_inhibitor-1	m01	20387790-PAI-1-2	Known aptamers		79bp		1790.788
RNA_polymerase	m01		Apta-MCTS	Lee and Han (2019)	78bp	top0	1683.144
RNA_polymerase	m01		Apta-MCTS	Lee and Han (2019)	78bp	top1	1633.187
RNA_polymerase	m01		Apta-MCTS	Lee and Han (2019)	78bp	top2	1920.952
RNA_polymerase	m01		Apta-MCTS	Lee and Han (2019)	78bp	top3	1748.672
RNA_polymerase	m01		Apta-MCTS	Lee and Han (2019)	78bp	top4	1802.995
RNA_polymerase	m01		Apta-MCTS	Lee and Han (2019)	78bp	top5	1794.248
RNA_polymerase	m01		Apta-MCTS	Lee and Han (2019)	78bp	top6	1669.961
RNA_polymerase	m01		Apta-MCTS	Lee and Han (2019)	78bp	top7	1877.311
RNA_polymerase	m01		Apta-MCTS	Lee and Han (2019)	78bp	top8	1968.23
RNA_polymerase	m01		Apta-MCTS	Lee and Han (2019)	78bp	top9	1692.829
RNA_polymerase	m01		Lee and Han (2019)	Lee and Han (2019)	78bp	top0	1535.422
RNA_polymerase	m01		Lee and Han (2019)	Lee and Han (2019)	78bp	top1	1480.249
RNA_polymerase	m01		Lee and Han (2019)	Lee and Han (2019)	78bp	top2	1653.39
RNA_polymerase	m01		Lee and Han (2019)	Lee and Han (2019)	78bp	top3	1535.897
RNA_polymerase	m01		Lee and Han (2019)	Lee and Han (2019)	78bp	top4	1534.54
RNA_polymerase	m01		Lee and Han (2019)	Lee and Han (2019)	78bp	top5	1515.419
RNA_polymerase	m01		Lee and Han (2019)	Lee and Han (2019)	78bp	top6	1394.831
RNA_polymerase	m01		Lee and Han (2019)	Lee and Han (2019)	78bp	top7	1595.317
RNA_polymerase	m01		Lee and Han (2019)	Lee and Han (2019)	78bp	top8	1600.755
RNA_polymerase	m01		Lee and Han (2019)	Lee and Han (2019)	78bp	top9	1508.74
RNA_polymerase	m01	18388495-RNAPol-2	Known aptamers		78bp		1781.492
Rabbit_immunoglobulin_G_IgG	m01		Apta-MCTS	Lee and Han (2019)	74bp	top0	1471.699
Rabbit_immunoglobulin_G_IgG	m01		Apta-MCTS	Lee and Han (2019)	74bp	top1	1491.077
Rabbit_immunoglobulin_G_IgG	m01		Apta-MCTS	Lee and Han (2019)	74bp	top2	1452.204
Rabbit_immunoglobulin_G_IgG	m01		Apta-MCTS	Lee and Han (2019)	74bp	top3	1373.22
Rabbit_immunoglobulin_G_IgG	m01		Apta-MCTS	Lee and Han (2019)	74bp	top4	1461.625
Rabbit_immunoglobulin_G_IgG	m01		Apta-MCTS	Lee and Han (2019)	74bp	top5	1444.867
Rabbit_immunoglobulin_G_IgG	m01		Apta-MCTS	Lee and Han (2019)	74bp	top6	1456.065
Rabbit_immunoglobulin_G_IgG	m01		Apta-MCTS	Lee and Han (2019)	74bp	top7	1370.481
Rabbit_immunoglobulin_G_IgG	m01		Apta-MCTS	Lee and Han (2019)	74bp	top8	1505.68
Rabbit_immunoglobulin_G_IgG	m01		Apta-MCTS	Lee and Han (2019)	74bp	top9	1475.312
Rabbit_immunoglobulin_G_IgG	m01		Lee and Han (2019)	Lee and Han (2019)	74bp	top0	1311.414
Rabbit_immunoglobulin_G_IgG	m01		Lee and Han (2019)	Lee and Han (2019)	74bp	top1	1214.738
Rabbit_immunoglobulin_G_IgG	m01		Lee and Han (2019)	Lee and Han (2019)	74bp	top2	1252.46
Rabbit_immunoglobulin_G_IgG	m01		Lee and Han (2019)	Lee and Han (2019)	74bp	top3	1231.227
Rabbit_immunoglobulin_G_IgG	m01		Lee and Han (2019)	Lee and Han (2019)	74bp	top4	1353.823
Rabbit_immunoglobulin_G_IgG	m01		Lee and Han (2019)	Lee and Han (2019)	74bp	top5	1323.499
Rabbit_immunoglobulin_G_IgG	m01		Lee and Han (2019)	Lee and Han (2019)	74bp	top6	1470.834
Rabbit_immunoglobulin_G_IgG	m01		Lee and Han (2019)	Lee and Han (2019)	74bp	top7	1282.368
Rabbit_immunoglobulin_G_IgG	m01		Lee and Han (2019)	Lee and Han (2019)	74bp	top8	1307.662
Rabbit_immunoglobulin_G_IgG	m01		Lee and Han (2019)	Lee and Han (2019)	74bp	top9	1250.679
Rabbit_immunoglobulin_G_IgG	m01	18252191-Rabbit_IgG-1	Known aptamers		74bp		1361.346
Recombinant_CUG-binding_protein_1_Open_Reading_Frame_ORF	m01		Apta-MCTS	Lee and Han (2019)	35bp	top0	932.662
Recombinant_CUG-binding_protein_1_Open_Reading_Frame_ORF	m01		Apta-MCTS	Lee and Han (2019)	35bp	top1	1014.728
Recombinant_CUG-binding_protein_1_Open_Reading_Frame_ORF	m01		Apta-MCTS	Lee and Han (2019)	35bp	top2	854.098
Recombinant_CUG-binding_protein_1_Open_Reading_Frame_ORF	m01		Apta-MCTS	Lee and Han (2019)	35bp	top3	837.63
Recombinant_CUG-binding_protein_1_Open_Reading_Frame_ORF	m01		Apta-MCTS	Lee and Han (2019)	35bp	top4	863.757
Recombinant_CUG-binding_protein_1_Open_Reading_Frame_ORF	m01		Apta-MCTS	Lee and Han (2019)	35bp	top5	876.79
Recombinant_CUG-binding_protein_1_Open_Reading_Frame_ORF	m01		Apta-MCTS	Lee and Han (2019)	35bp	top6	1014.406
Recombinant_CUG-binding_protein_1_Open_Reading_Frame_ORF	m01		Apta-MCTS	Lee and Han (2019)	35bp	top7	917.973
Recombinant_CUG-binding_protein_1_Open_Reading_Frame_ORF	m01		Apta-MCTS	Lee and Han (2019)	35bp	top8	821.336
Recombinant_CUG-binding_protein_1_Open_Reading_Frame_ORF	m01		Apta-MCTS	Lee and Han (2019)	35bp	top9	951.947
Recombinant_CUG-binding_protein_1_Open_Reading_Frame_ORF	m01		Lee and Han (2019)	Lee and Han (2019)	35bp	top0	750.637
Recombinant_CUG-binding_protein_1_Open_Reading_Frame_ORF	m01		Lee and Han (2019)	Lee and Han (2019)	35bp	top1	856.135
Recombinant_CUG-binding_protein_1_Open_Reading_Frame_ORF	m01		Lee and Han (2019)	Lee and Han (2019)	35bp	top2	938.031
Recombinant_CUG-binding_protein_1_Open_Reading_Frame_ORF	m01		Lee and Han (2019)	Lee and Han (2019)	35bp	top3	902.792
Recombinant_CUG-binding_protein_1_Open_Reading_Frame_ORF	m01		Lee and Han (2019)	Lee and Han (2019)	35bp	top4	804.963
Recombinant_CUG-binding_protein_1_Open_Reading_Frame_ORF	m01		Lee and Han (2019)	Lee and Han (2019)	35bp	top5	832.221
Recombinant_CUG-binding_protein_1_Open_Reading_Frame_ORF	m01		Lee and Han (2019)	Lee and Han (2019)	35bp	top6	923.359
Recombinant_CUG-binding_protein_1_Open_Reading_Frame_ORF	m01		Lee and Han (2019)	Lee and Han (2019)	35bp	top7	768.432
Recombinant_CUG-binding_protein_1_Open_Reading_Frame_ORF	m01		Lee and Han (2019)	Lee and Han (2019)	35bp	top8	839.858
Recombinant_CUG-binding_protein_1_Open_Reading_Frame_ORF	m01		Lee and Han (2019)	Lee and Han (2019)	35bp	top9	840.957
Recombinant_CUG-binding_protein_1_Open_Reading_Frame_ORF	m01	16938098-CUG-BP1-6	Known aptamers		35bp		780.166
TetR	m02		Apta-MCTS	Lee and Han (2019)	50bp	top0	1146.445
TetR	m02		Apta-MCTS	Lee and Han (2019)	50bp	top1	1025.415
TetR	m02		Apta-MCTS	Lee and Han (2019)	50bp	top2	1074.925
TetR	m02		Apta-MCTS	Lee and Han (2019)	50bp	top3	1060.2
TetR	m02		Apta-MCTS	Lee and Han (2019)	50bp	top4	1103.242
TetR	m02		Apta-MCTS	Lee and Han (2019)	50bp	top5	1014.889
TetR	m02		Apta-MCTS	Lee and Han (2019)	50bp	top6	1133.108
TetR	m02		Apta-MCTS	Lee and Han (2019)	50bp	top7	1068.945
TetR	m02		Apta-MCTS	Lee and Han (2019)	50bp	top8	1087.551
TetR	m02		Apta-MCTS	Lee and Han (2019)	50bp	top9	1027.634
TetR	m02		Lee and Han (2019)	Lee and Han (2019)	50bp	top0	1105.839
TetR	m02		Lee and Han (2019)	Lee and Han (2019)	50bp	top1	1057.985
TetR	m02		Lee and Han (2019)	Lee and Han (2019)	50bp	top2	1075.606
TetR	m02		Lee and Han (2019)	Lee and Han (2019)	50bp	top3	1030.846
TetR	m02		Lee and Han (2019)	Lee and Han (2019)	50bp	top4	1040.883
TetR	m02		Lee and Han (2019)	Lee and Han (2019)	50bp	top5	1025.574
TetR	m02		Lee and Han (2019)	Lee and Han (2019)	50bp	top6	965.695
TetR	m02		Lee and Han (2019)	Lee and Han (2019)	50bp	top7	995.891
TetR	m02		Lee and Han (2019)	Lee and Han (2019)	50bp	top8	1027.034
TetR	m02		Lee and Han (2019)	Lee and Han (2019)	50bp	top9	980.211
TetR	m02	20545348-TetR-11	Known aptamers		50bp		1080.964
TetR	m02	20545348-TetR-5	Known aptamers		50bp		1012.354
TetR	m02	20545348-TetR-4	Known aptamers		50bp		1245.573
Vascular_endothelial_growth_factor	m01		Apta-MCTS	Lee and Han (2019)	30bp	top0	1733.656
Vascular_endothelial_growth_factor	m01		Apta-MCTS	Lee and Han (2019)	30bp	top1	1620.895
Vascular_endothelial_growth_factor	m01		Apta-MCTS	Lee and Han (2019)	30bp	top2	1428.303
Vascular_endothelial_growth_factor	m01		Apta-MCTS	Lee and Han (2019)	30bp	top3	1526.899
Vascular_endothelial_growth_factor	m01		Apta-MCTS	Lee and Han (2019)	30bp	top4	1401.443
Vascular_endothelial_growth_factor	m01		Apta-MCTS	Lee and Han (2019)	30bp	top5	1537.499
Vascular_endothelial_growth_factor	m01		Apta-MCTS	Lee and Han (2019)	30bp	top6	1513.623
Vascular_endothelial_growth_factor	m01		Apta-MCTS	Lee and Han (2019)	30bp	top7	1581.912
Vascular_endothelial_growth_factor	m01		Apta-MCTS	Lee and Han (2019)	30bp	top8	1410.077
Vascular_endothelial_growth_factor	m01		Apta-MCTS	Lee and Han (2019)	30bp	top9	1548.109
Vascular_endothelial_growth_factor	m01		Lee and Han (2019)	Lee and Han (2019)	30bp	top0	1536.25
Vascular_endothelial_growth_factor	m01		Lee and Han (2019)	Lee and Han (2019)	30bp	top1	1474.609
Vascular_endothelial_growth_factor	m01		Lee and Han (2019)	Lee and Han (2019)	30bp	top2	1538.615
Vascular_endothelial_growth_factor	m01		Lee and Han (2019)	Lee and Han (2019)	30bp	top3	1973.905
Vascular_endothelial_growth_factor	m01		Lee and Han (2019)	Lee and Han (2019)	30bp	top4	1493.967
Vascular_endothelial_growth_factor	m01		Lee and Han (2019)	Lee and Han (2019)	30bp	top5	1532.12
Vascular_endothelial_growth_factor	m01		Lee and Han (2019)	Lee and Han (2019)	30bp	top6	1461.935
Vascular_endothelial_growth_factor	m01		Lee and Han (2019)	Lee and Han (2019)	30bp	top7	1402.753
Vascular_endothelial_growth_factor	m01		Lee and Han (2019)	Lee and Han (2019)	30bp	top8	1443.264
Vascular_endothelial_growth_factor	m01		Lee and Han (2019)	Lee and Han (2019)	30bp	top9	1562.896
Vascular_endothelial_growth_factor	m01	9383475-VPF+VEGF-3	Known aptamers		30bp		1422.155
Zinc_finger_protein_TFIIIA	m05		Apta-MCTS	Lee and Han (2019)	51bp	top0	1453.934
Zinc_finger_protein_TFIIIA	m05		Apta-MCTS	Lee and Han (2019)	51bp	top1	1488.409
Zinc_finger_protein_TFIIIA	m05		Apta-MCTS	Lee and Han (2019)	51bp	top2	1394.026
Zinc_finger_protein_TFIIIA	m05		Apta-MCTS	Lee and Han (2019)	51bp	top3	1444.456
Zinc_finger_protein_TFIIIA	m05		Apta-MCTS	Lee and Han (2019)	51bp	top4	1451.567
Zinc_finger_protein_TFIIIA	m05		Apta-MCTS	Lee and Han (2019)	51bp	top5	1592.669
Zinc_finger_protein_TFIIIA	m05		Apta-MCTS	Lee and Han (2019)	51bp	top6	1492.468
Zinc_finger_protein_TFIIIA	m05		Apta-MCTS	Lee and Han (2019)	51bp	top7	1466.627
Zinc_finger_protein_TFIIIA	m05		Apta-MCTS	Lee and Han (2019)	51bp	top8	1329.615
Zinc_finger_protein_TFIIIA	m05		Apta-MCTS	Lee and Han (2019)	51bp	top9	1436.975
Zinc_finger_protein_TFIIIA	m05		Lee and Han (2019)	Lee and Han (2019)	51bp	top0	1635.815
Zinc_finger_protein_TFIIIA	m05		Lee and Han (2019)	Lee and Han (2019)	51bp	top1	1350.953
Zinc_finger_protein_TFIIIA	m05		Lee and Han (2019)	Lee and Han (2019)	51bp	top2	1451.543
Zinc_finger_protein_TFIIIA	m05		Lee and Han (2019)	Lee and Han (2019)	51bp	top3	1532.824
Zinc_finger_protein_TFIIIA	m05		Lee and Han (2019)	Lee and Han (2019)	51bp	top4	1548.887
Zinc_finger_protein_TFIIIA	m05		Lee and Han (2019)	Lee and Han (2019)	51bp	top5	1419.067
Zinc_finger_protein_TFIIIA	m05		Lee and Han (2019)	Lee and Han (2019)	51bp	top6	1289.905
Zinc_finger_protein_TFIIIA	m05		Lee and Han (2019)	Lee and Han (2019)	51bp	top7	1470.958
Zinc_finger_protein_TFIIIA	m05		Lee and Han (2019)	Lee and Han (2019)	51bp	top8	1450.657
Zinc_finger_protein_TFIIIA	m05		Lee and Han (2019)	Lee and Han (2019)	51bp	top9	1260.964
Zinc_finger_protein_TFIIIA	m05	20095591-TFIIIAp43-2	Known aptamers		51bp		1421.44
angiopoietin_2	m05		Apta-MCTS	Lee and Han (2019)	40bp	top0	1436.861
angiopoietin_2	m05		Apta-MCTS	Lee and Han (2019)	41bp	top0	1468.268
angiopoietin_2	m05		Apta-MCTS	Lee and Han (2019)	40bp	top1	1334.84
angiopoietin_2	m05		Apta-MCTS	Lee and Han (2019)	41bp	top1	1326.126
angiopoietin_2	m05		Apta-MCTS	Lee and Han (2019)	40bp	top2	1429.934
angiopoietin_2	m05		Apta-MCTS	Lee and Han (2019)	41bp	top2	1592.211
angiopoietin_2	m05		Apta-MCTS	Lee and Han (2019)	40bp	top3	1425.559
angiopoietin_2	m05		Apta-MCTS	Lee and Han (2019)	41bp	top3	1366.77
angiopoietin_2	m05		Apta-MCTS	Lee and Han (2019)	40bp	top4	1391.82
angiopoietin_2	m05		Apta-MCTS	Lee and Han (2019)	41bp	top4	1423.086
angiopoietin_2	m05		Apta-MCTS	Lee and Han (2019)	40bp	top5	1430.059
angiopoietin_2	m05		Apta-MCTS	Lee and Han (2019)	41bp	top5	1403.915
angiopoietin_2	m05		Apta-MCTS	Lee and Han (2019)	40bp	top6	1432.206
angiopoietin_2	m05		Apta-MCTS	Lee and Han (2019)	41bp	top6	1488.812
angiopoietin_2	m05		Apta-MCTS	Lee and Han (2019)	40bp	top7	1480.545
angiopoietin_2	m05		Apta-MCTS	Lee and Han (2019)	41bp	top7	1657.892
angiopoietin_2	m05		Apta-MCTS	Lee and Han (2019)	40bp	top8	1438.772
angiopoietin_2	m05		Apta-MCTS	Lee and Han (2019)	41bp	top8	1362.932
angiopoietin_2	m05		Apta-MCTS	Lee and Han (2019)	40bp	top9	1333.575
angiopoietin_2	m05		Apta-MCTS	Lee and Han (2019)	41bp	top9	1405.132
angiopoietin_2	m05		Lee and Han (2019)	Lee and Han (2019)	40bp	top0	1397.627
angiopoietin_2	m05		Lee and Han (2019)	Lee and Han (2019)	41bp	top0	1405.328
angiopoietin_2	m05		Lee and Han (2019)	Lee and Han (2019)	41bp	top1	1357.96
angiopoietin_2	m05		Lee and Han (2019)	Lee and Han (2019)	40bp	top1	1281.531
angiopoietin_2	m05		Lee and Han (2019)	Lee and Han (2019)	40bp	top2	1273.043
angiopoietin_2	m05		Lee and Han (2019)	Lee and Han (2019)	41bp	top2	1363.604
angiopoietin_2	m05		Lee and Han (2019)	Lee and Han (2019)	40bp	top3	1375.77
angiopoietin_2	m05		Lee and Han (2019)	Lee and Han (2019)	41bp	top3	1349.771
angiopoietin_2	m05		Lee and Han (2019)	Lee and Han (2019)	40bp	top4	1285.121
angiopoietin_2	m05		Lee and Han (2019)	Lee and Han (2019)	41bp	top4	1367.707
angiopoietin_2	m05		Lee and Han (2019)	Lee and Han (2019)	40bp	top5	1413.504
angiopoietin_2	m05		Lee and Han (2019)	Lee and Han (2019)	41bp	top5	1390.529
angiopoietin_2	m05		Lee and Han (2019)	Lee and Han (2019)	40bp	top6	1312.148
angiopoietin_2	m05		Lee and Han (2019)	Lee and Han (2019)	41bp	top6	1314.601
angiopoietin_2	m05		Lee and Han (2019)	Lee and Han (2019)	40bp	top7	1413.349
angiopoietin_2	m05		Lee and Han (2019)	Lee and Han (2019)	41bp	top7	1367.56
angiopoietin_2	m05		Lee and Han (2019)	Lee and Han (2019)	40bp	top8	1357.248
angiopoietin_2	m05		Lee and Han (2019)	Lee and Han (2019)	41bp	top8	1243.849
angiopoietin_2	m05		Lee and Han (2019)	Lee and Han (2019)	41bp	top9	1354.289
angiopoietin_2	m05		Lee and Han (2019)	Lee and Han (2019)	40bp	top9	1405.592
angiopoietin_2	m05	12692304-Ang2-14	Known aptamers		40bp		1447.083
angiopoietin_2	m05	12692304-Ang2-8	Known aptamers		41bp		1462.302
dsRNA_activated_protein_kinase	m02		Apta-MCTS	Lee and Han (2019)	32bp	top0	1141.765
dsRNA_activated_protein_kinase	m02		Apta-MCTS	Lee and Han (2019)	32bp	top1	1116.772
dsRNA_activated_protein_kinase	m02		Apta-MCTS	Lee and Han (2019)	32bp	top2	1140.288
dsRNA_activated_protein_kinase	m02		Apta-MCTS	Lee and Han (2019)	32bp	top3	1107.749
dsRNA_activated_protein_kinase	m02		Apta-MCTS	Lee and Han (2019)	32bp	top4	1157.732
dsRNA_activated_protein_kinase	m02		Apta-MCTS	Lee and Han (2019)	32bp	top5	1100.782
dsRNA_activated_protein_kinase	m02		Apta-MCTS	Lee and Han (2019)	32bp	top6	1042.578
dsRNA_activated_protein_kinase	m02		Apta-MCTS	Lee and Han (2019)	32bp	top7	1238.775
dsRNA_activated_protein_kinase	m02		Apta-MCTS	Lee and Han (2019)	32bp	top8	1086.877
dsRNA_activated_protein_kinase	m02		Apta-MCTS	Lee and Han (2019)	32bp	top9	1193.149
dsRNA_activated_protein_kinase	m02		Lee and Han (2019)	Lee and Han (2019)	32bp	top0	1061.203
dsRNA_activated_protein_kinase	m02		Lee and Han (2019)	Lee and Han (2019)	32bp	top1	1121.568
dsRNA_activated_protein_kinase	m02		Lee and Han (2019)	Lee and Han (2019)	32bp	top2	1148.436
dsRNA_activated_protein_kinase	m02		Lee and Han (2019)	Lee and Han (2019)	32bp	top3	1214.214
dsRNA_activated_protein_kinase	m02		Lee and Han (2019)	Lee and Han (2019)	32bp	top4	1075.094
dsRNA_activated_protein_kinase	m02		Lee and Han (2019)	Lee and Han (2019)	32bp	top5	1210.705
dsRNA_activated_protein_kinase	m02		Lee and Han (2019)	Lee and Han (2019)	32bp	top6	1141.603
dsRNA_activated_protein_kinase	m02		Lee and Han (2019)	Lee and Han (2019)	32bp	top7	1238.945
dsRNA_activated_protein_kinase	m02		Lee and Han (2019)	Lee and Han (2019)	32bp	top8	1176.993
dsRNA_activated_protein_kinase	m02		Lee and Han (2019)	Lee and Han (2019)	32bp	top9	1133.465
dsRNA_activated_protein_kinase	m02	9572845-PKR_protein-5	Known aptamers		32bp		1303.889
eIF4G	m01		Apta-MCTS	Lee and Han (2019)	75bp	top0	1292.02
eIF4G	m01		Apta-MCTS	Lee and Han (2019)	75bp	top1	1419.315
eIF4G	m01		Apta-MCTS	Lee and Han (2019)	75bp	top2	1337.232
eIF4G	m01		Apta-MCTS	Lee and Han (2019)	75bp	top3	1263.331
eIF4G	m01		Apta-MCTS	Lee and Han (2019)	75bp	top4	1261.185
eIF4G	m01		Apta-MCTS	Lee and Han (2019)	75bp	top5	1274.706
eIF4G	m01		Apta-MCTS	Lee and Han (2019)	75bp	top6	1413.742
eIF4G	m01		Apta-MCTS	Lee and Han (2019)	75bp	top7	1211.782
eIF4G	m01		Apta-MCTS	Lee and Han (2019)	75bp	top8	1424.841
eIF4G	m01		Apta-MCTS	Lee and Han (2019)	75bp	top9	1182.414
eIF4G	m01		Lee and Han (2019)	Lee and Han (2019)	75bp	top0	1169.647
eIF4G	m01		Lee and Han (2019)	Lee and Han (2019)	75bp	top1	1192.602
eIF4G	m01		Lee and Han (2019)	Lee and Han (2019)	75bp	top2	1186.914
eIF4G	m01		Lee and Han (2019)	Lee and Han (2019)	75bp	top3	1368.372
eIF4G	m01		Lee and Han (2019)	Lee and Han (2019)	75bp	top4	1070.992
eIF4G	m01		Lee and Han (2019)	Lee and Han (2019)	75bp	top5	1180.533
eIF4G	m01		Lee and Han (2019)	Lee and Han (2019)	75bp	top6	1211.281
eIF4G	m01		Lee and Han (2019)	Lee and Han (2019)	75bp	top7	1267.651
eIF4G	m01		Lee and Han (2019)	Lee and Han (2019)	75bp	top8	1150.746
eIF4G	m01		Lee and Han (2019)	Lee and Han (2019)	75bp	top9	1228.854
eIF4G	m01	16940549-eIF4G-3	Known aptamers		75bp		1489.4
full-length_sheep_prion_protein_PrP23-234_V136_R154_Q171	m01		Apta-MCTS	Lee and Han (2019)	81bp	top0	1433.225
full-length_sheep_prion_protein_PrP23-234_V136_R154_Q171	m01		Apta-MCTS	Lee and Han (2019)	81bp	top1	1371.775
full-length_sheep_prion_protein_PrP23-234_V136_R154_Q171	m01		Apta-MCTS	Lee and Han (2019)	81bp	top2	1409.481
full-length_sheep_prion_protein_PrP23-234_V136_R154_Q171	m01		Apta-MCTS	Lee and Han (2019)	81bp	top3	1481.674
full-length_sheep_prion_protein_PrP23-234_V136_R154_Q171	m01		Apta-MCTS	Lee and Han (2019)	81bp	top4	1485.415
full-length_sheep_prion_protein_PrP23-234_V136_R154_Q171	m01		Apta-MCTS	Lee and Han (2019)	81bp	top5	1326.236
full-length_sheep_prion_protein_PrP23-234_V136_R154_Q171	m01		Apta-MCTS	Lee and Han (2019)	81bp	top6	1317.261
full-length_sheep_prion_protein_PrP23-234_V136_R154_Q171	m01		Apta-MCTS	Lee and Han (2019)	81bp	top7	1445.127
full-length_sheep_prion_protein_PrP23-234_V136_R154_Q171	m01		Apta-MCTS	Lee and Han (2019)	81bp	top8	1463.914
full-length_sheep_prion_protein_PrP23-234_V136_R154_Q171	m01		Apta-MCTS	Lee and Han (2019)	81bp	top9	1435.131
full-length_sheep_prion_protein_PrP23-234_V136_R154_Q171	m01		Lee and Han (2019)	Lee and Han (2019)	81bp	top0	1123.69
full-length_sheep_prion_protein_PrP23-234_V136_R154_Q171	m01		Lee and Han (2019)	Lee and Han (2019)	81bp	top1	1246.025
full-length_sheep_prion_protein_PrP23-234_V136_R154_Q171	m01		Lee and Han (2019)	Lee and Han (2019)	81bp	top2	1147.482
full-length_sheep_prion_protein_PrP23-234_V136_R154_Q171	m01		Lee and Han (2019)	Lee and Han (2019)	81bp	top3	1271.496
full-length_sheep_prion_protein_PrP23-234_V136_R154_Q171	m01		Lee and Han (2019)	Lee and Han (2019)	81bp	top4	1111.015
full-length_sheep_prion_protein_PrP23-234_V136_R154_Q171	m01		Lee and Han (2019)	Lee and Han (2019)	81bp	top5	1224.244
full-length_sheep_prion_protein_PrP23-234_V136_R154_Q171	m01		Lee and Han (2019)	Lee and Han (2019)	81bp	top6	1279.314
full-length_sheep_prion_protein_PrP23-234_V136_R154_Q171	m01		Lee and Han (2019)	Lee and Han (2019)	81bp	top7	1237.964
full-length_sheep_prion_protein_PrP23-234_V136_R154_Q171	m01		Lee and Han (2019)	Lee and Han (2019)	81bp	top8	1242.378
full-length_sheep_prion_protein_PrP23-234_V136_R154_Q171	m01		Lee and Han (2019)	Lee and Han (2019)	81bp	top9	1173.547
full-length_sheep_prion_protein_PrP23-234_V136_R154_Q171	m01	16799875-VRQ_recPrP-2	Known aptamers		81bp		1392.078
full-length_sheep_prion_protein_PrP23-234_V136_R154_Q171	m01	16799875-ARR_recPrP-2	Known aptamers		81bp		1550.884
full_length_sheep_prion_protein_PrP23-234_A136_R154_R171	m01		Apta-MCTS	Lee and Han (2019)	81bp	top0	1447.009
full_length_sheep_prion_protein_PrP23-234_A136_R154_R171	m01		Apta-MCTS	Lee and Han (2019)	81bp	top1	1431.995
full_length_sheep_prion_protein_PrP23-234_A136_R154_R171	m01		Apta-MCTS	Lee and Han (2019)	81bp	top2	1455.724
full_length_sheep_prion_protein_PrP23-234_A136_R154_R171	m01		Apta-MCTS	Lee and Han (2019)	81bp	top3	1436.15
full_length_sheep_prion_protein_PrP23-234_A136_R154_R171	m01		Apta-MCTS	Lee and Han (2019)	81bp	top4	1278.518
full_length_sheep_prion_protein_PrP23-234_A136_R154_R171	m01		Apta-MCTS	Lee and Han (2019)	81bp	top5	1588.451
full_length_sheep_prion_protein_PrP23-234_A136_R154_R171	m01		Apta-MCTS	Lee and Han (2019)	81bp	top6	1461.989
full_length_sheep_prion_protein_PrP23-234_A136_R154_R171	m01		Apta-MCTS	Lee and Han (2019)	81bp	top7	1336.604
full_length_sheep_prion_protein_PrP23-234_A136_R154_R171	m01		Apta-MCTS	Lee and Han (2019)	81bp	top8	1432.828
full_length_sheep_prion_protein_PrP23-234_A136_R154_R171	m01		Apta-MCTS	Lee and Han (2019)	81bp	top9	1615.196
full_length_sheep_prion_protein_PrP23-234_A136_R154_R171	m01		Lee and Han (2019)	Lee and Han (2019)	81bp	top0	1273.389
full_length_sheep_prion_protein_PrP23-234_A136_R154_R171	m01		Lee and Han (2019)	Lee and Han (2019)	81bp	top1	1266.716
full_length_sheep_prion_protein_PrP23-234_A136_R154_R171	m01		Lee and Han (2019)	Lee and Han (2019)	81bp	top2	1169.333
full_length_sheep_prion_protein_PrP23-234_A136_R154_R171	m01		Lee and Han (2019)	Lee and Han (2019)	81bp	top3	1265.124
full_length_sheep_prion_protein_PrP23-234_A136_R154_R171	m01		Lee and Han (2019)	Lee and Han (2019)	81bp	top4	1196.969
full_length_sheep_prion_protein_PrP23-234_A136_R154_R171	m01		Lee and Han (2019)	Lee and Han (2019)	81bp	top5	1376.613
full_length_sheep_prion_protein_PrP23-234_A136_R154_R171	m01		Lee and Han (2019)	Lee and Han (2019)	81bp	top6	1265.78
full_length_sheep_prion_protein_PrP23-234_A136_R154_R171	m01		Lee and Han (2019)	Lee and Han (2019)	81bp	top7	1310.263
full_length_sheep_prion_protein_PrP23-234_A136_R154_R171	m01		Lee and Han (2019)	Lee and Han (2019)	81bp	top8	1293.596
full_length_sheep_prion_protein_PrP23-234_A136_R154_R171	m01		Lee and Han (2019)	Lee and Han (2019)	81bp	top9	1202.619
full_length_sheep_prion_protein_PrP23-234_A136_R154_R171	m01	16799875-ARR_recPrP-1	Known aptamers		81bp		1552.477
general_transcription_factor_IIB	m04		Apta-MCTS	Lee and Han (2019)	75bp	top0	1232
general_transcription_factor_IIB	m04		Apta-MCTS	Lee and Han (2019)	65bp	top0	1129.192
general_transcription_factor_IIB	m04		Apta-MCTS	Lee and Han (2019)	75bp	top1	1402.444
general_transcription_factor_IIB	m04		Apta-MCTS	Lee and Han (2019)	65bp	top1	1232.544
general_transcription_factor_IIB	m04		Apta-MCTS	Lee and Han (2019)	65bp	top2	1153.298
general_transcription_factor_IIB	m04		Apta-MCTS	Lee and Han (2019)	75bp	top2	1248.057
general_transcription_factor_IIB	m04		Apta-MCTS	Lee and Han (2019)	75bp	top3	1163.995
general_transcription_factor_IIB	m04		Apta-MCTS	Lee and Han (2019)	65bp	top3	1164.711
general_transcription_factor_IIB	m04		Apta-MCTS	Lee and Han (2019)	65bp	top4	1159.781
general_transcription_factor_IIB	m04		Apta-MCTS	Lee and Han (2019)	75bp	top4	1202.687
general_transcription_factor_IIB	m04		Apta-MCTS	Lee and Han (2019)	65bp	top5	1193.081
general_transcription_factor_IIB	m04		Apta-MCTS	Lee and Han (2019)	75bp	top5	1138.732
general_transcription_factor_IIB	m04		Apta-MCTS	Lee and Han (2019)	75bp	top6	1397.731
general_transcription_factor_IIB	m04		Apta-MCTS	Lee and Han (2019)	65bp	top6	1225.907
general_transcription_factor_IIB	m04		Apta-MCTS	Lee and Han (2019)	75bp	top7	1207.462
general_transcription_factor_IIB	m04		Apta-MCTS	Lee and Han (2019)	65bp	top7	1295.471
general_transcription_factor_IIB	m04		Apta-MCTS	Lee and Han (2019)	75bp	top8	1248.771
general_transcription_factor_IIB	m04		Apta-MCTS	Lee and Han (2019)	65bp	top8	1099.64
general_transcription_factor_IIB	m04		Apta-MCTS	Lee and Han (2019)	75bp	top9	1263.472
general_transcription_factor_IIB	m04		Apta-MCTS	Lee and Han (2019)	65bp	top9	1351.051
general_transcription_factor_IIB	m04		Lee and Han (2019)	Lee and Han (2019)	75bp	top0	1015.833
general_transcription_factor_IIB	m04		Lee and Han (2019)	Lee and Han (2019)	65bp	top0	1320.945
general_transcription_factor_IIB	m04		Lee and Han (2019)	Lee and Han (2019)	65bp	top1	1006.971
general_transcription_factor_IIB	m04		Lee and Han (2019)	Lee and Han (2019)	75bp	top1	1090.16
general_transcription_factor_IIB	m04		Lee and Han (2019)	Lee and Han (2019)	65bp	top2	1097.446
general_transcription_factor_IIB	m04		Lee and Han (2019)	Lee and Han (2019)	75bp	top2	1076.576
general_transcription_factor_IIB	m04		Lee and Han (2019)	Lee and Han (2019)	65bp	top3	989.614
general_transcription_factor_IIB	m04		Lee and Han (2019)	Lee and Han (2019)	75bp	top3	1037.245
general_transcription_factor_IIB	m04		Lee and Han (2019)	Lee and Han (2019)	75bp	top4	1083.108
general_transcription_factor_IIB	m04		Lee and Han (2019)	Lee and Han (2019)	65bp	top4	1152.191
general_transcription_factor_IIB	m04		Lee and Han (2019)	Lee and Han (2019)	65bp	top5	987.773
general_transcription_factor_IIB	m04		Lee and Han (2019)	Lee and Han (2019)	75bp	top5	1078.414
general_transcription_factor_IIB	m04		Lee and Han (2019)	Lee and Han (2019)	75bp	top6	1056.072
general_transcription_factor_IIB	m04		Lee and Han (2019)	Lee and Han (2019)	65bp	top6	1120.57
general_transcription_factor_IIB	m04		Lee and Han (2019)	Lee and Han (2019)	75bp	top7	1218.555
general_transcription_factor_IIB	m04		Lee and Han (2019)	Lee and Han (2019)	65bp	top7	1027.63
general_transcription_factor_IIB	m04		Lee and Han (2019)	Lee and Han (2019)	75bp	top8	1098.673
general_transcription_factor_IIB	m04		Lee and Han (2019)	Lee and Han (2019)	65bp	top8	928.641
general_transcription_factor_IIB	m04		Lee and Han (2019)	Lee and Han (2019)	75bp	top9	1054.502
general_transcription_factor_IIB	m04		Lee and Han (2019)	Lee and Han (2019)	65bp	top9	1020.485
general_transcription_factor_IIB	m04	18403417-TFIIB-9	Known aptamers		75bp		1392.741
general_transcription_factor_IIB	m04	18403417-TFIIB-5	Known aptamers		65bp		1212.746
general_transcription_factor_IIB	m04	18403417-TFIIB-2	Known aptamers		75bp		1157.046
hnps_PLA2	m01		Apta-MCTS	Lee and Han (2019)	38bp	top0	1633.359
hnps_PLA2	m01		Apta-MCTS	Lee and Han (2019)	38bp	top1	1463.472
hnps_PLA2	m01		Apta-MCTS	Lee and Han (2019)	38bp	top2	1494.558
hnps_PLA2	m01		Apta-MCTS	Lee and Han (2019)	38bp	top3	1539.756
hnps_PLA2	m01		Apta-MCTS	Lee and Han (2019)	38bp	top4	1502.906
hnps_PLA2	m01		Apta-MCTS	Lee and Han (2019)	38bp	top5	1516.577
hnps_PLA2	m01		Apta-MCTS	Lee and Han (2019)	38bp	top6	1444.316
hnps_PLA2	m01		Apta-MCTS	Lee and Han (2019)	38bp	top7	1514.902
hnps_PLA2	m01		Apta-MCTS	Lee and Han (2019)	38bp	top8	1608.164
hnps_PLA2	m01		Apta-MCTS	Lee and Han (2019)	38bp	top9	1573.634
hnps_PLA2	m01		Lee and Han (2019)	Lee and Han (2019)	38bp	top0	1473.364
hnps_PLA2	m01		Lee and Han (2019)	Lee and Han (2019)	38bp	top1	1534.547
hnps_PLA2	m01		Lee and Han (2019)	Lee and Han (2019)	38bp	top2	1597.611
hnps_PLA2	m01		Lee and Han (2019)	Lee and Han (2019)	38bp	top3	1376.532
hnps_PLA2	m01		Lee and Han (2019)	Lee and Han (2019)	38bp	top4	1338.326
hnps_PLA2	m01		Lee and Han (2019)	Lee and Han (2019)	38bp	top5	1598.648
hnps_PLA2	m01		Lee and Han (2019)	Lee and Han (2019)	38bp	top6	1504.484
hnps_PLA2	m01		Lee and Han (2019)	Lee and Han (2019)	38bp	top7	1454.517
hnps_PLA2	m01		Lee and Han (2019)	Lee and Han (2019)	38bp	top8	1671.292
hnps_PLA2	m01		Lee and Han (2019)	Lee and Han (2019)	38bp	top9	1354.819
hnps_PLA2	m01	9526554-hnps_PLA2-4	Known aptamers		38bp		1582.135
hnps_PLA2	m01	9526554-hnps_PLA2-5	Known aptamers		38bp		1729.477
human_epidermal_growth_factor_receptor_3_HER3	m02		Apta-MCTS	Lee and Han (2019)	49bp	top0	1546.108
human_epidermal_growth_factor_receptor_3_HER3	m02		Apta-MCTS	Lee and Han (2019)	49bp	top1	1338.9
human_epidermal_growth_factor_receptor_3_HER3	m02		Apta-MCTS	Lee and Han (2019)	49bp	top2	1471.904
human_epidermal_growth_factor_receptor_3_HER3	m02		Apta-MCTS	Lee and Han (2019)	49bp	top3	1390.112
human_epidermal_growth_factor_receptor_3_HER3	m02		Apta-MCTS	Lee and Han (2019)	49bp	top4	1397.409
human_epidermal_growth_factor_receptor_3_HER3	m02		Apta-MCTS	Lee and Han (2019)	49bp	top5	1385.52
human_epidermal_growth_factor_receptor_3_HER3	m02		Apta-MCTS	Lee and Han (2019)	49bp	top6	1517.078
human_epidermal_growth_factor_receptor_3_HER3	m02		Apta-MCTS	Lee and Han (2019)	49bp	top7	1434.867
human_epidermal_growth_factor_receptor_3_HER3	m02		Apta-MCTS	Lee and Han (2019)	49bp	top8	1515.451
human_epidermal_growth_factor_receptor_3_HER3	m02		Apta-MCTS	Lee and Han (2019)	49bp	top9	1505.498
human_epidermal_growth_factor_receptor_3_HER3	m02		Lee and Han (2019)	Lee and Han (2019)	49bp	top0	1270.629
human_epidermal_growth_factor_receptor_3_HER3	m02		Lee and Han (2019)	Lee and Han (2019)	49bp	top1	1576.247
human_epidermal_growth_factor_receptor_3_HER3	m02		Lee and Han (2019)	Lee and Han (2019)	49bp	top2	1495.157
human_epidermal_growth_factor_receptor_3_HER3	m02		Lee and Han (2019)	Lee and Han (2019)	49bp	top3	1413.896
human_epidermal_growth_factor_receptor_3_HER3	m02		Lee and Han (2019)	Lee and Han (2019)	49bp	top4	1423.264
human_epidermal_growth_factor_receptor_3_HER3	m02		Lee and Han (2019)	Lee and Han (2019)	49bp	top5	1477.604
human_epidermal_growth_factor_receptor_3_HER3	m02		Lee and Han (2019)	Lee and Han (2019)	49bp	top6	1370.746
human_epidermal_growth_factor_receptor_3_HER3	m02		Lee and Han (2019)	Lee and Han (2019)	49bp	top7	1326.724
human_epidermal_growth_factor_receptor_3_HER3	m02		Lee and Han (2019)	Lee and Han (2019)	49bp	top8	1360.139
human_epidermal_growth_factor_receptor_3_HER3	m02		Lee and Han (2019)	Lee and Han (2019)	49bp	top9	1409.129
human_epidermal_growth_factor_receptor_3_HER3	m02	12874383-HER3-1	Known aptamers		49bp		1441.795
mouse_CCL1_chemokine_mCCL1	m01		Apta-MCTS	Lee and Han (2019)	38bp	top0	1080.969
mouse_CCL1_chemokine_mCCL1	m01		Apta-MCTS	Lee and Han (2019)	38bp	top1	976.773
mouse_CCL1_chemokine_mCCL1	m01		Apta-MCTS	Lee and Han (2019)	38bp	top2	896.951
mouse_CCL1_chemokine_mCCL1	m01		Apta-MCTS	Lee and Han (2019)	38bp	top3	944.409
mouse_CCL1_chemokine_mCCL1	m01		Apta-MCTS	Lee and Han (2019)	38bp	top4	915.502
mouse_CCL1_chemokine_mCCL1	m01		Apta-MCTS	Lee and Han (2019)	38bp	top5	985.215
mouse_CCL1_chemokine_mCCL1	m01		Apta-MCTS	Lee and Han (2019)	38bp	top6	948.27
mouse_CCL1_chemokine_mCCL1	m01		Apta-MCTS	Lee and Han (2019)	38bp	top7	1001.001
mouse_CCL1_chemokine_mCCL1	m01		Apta-MCTS	Lee and Han (2019)	38bp	top8	981.006
mouse_CCL1_chemokine_mCCL1	m01		Apta-MCTS	Lee and Han (2019)	38bp	top9	975.982
mouse_CCL1_chemokine_mCCL1	m01		Lee and Han (2019)	Lee and Han (2019)	38bp	top0	845.688
mouse_CCL1_chemokine_mCCL1	m01		Lee and Han (2019)	Lee and Han (2019)	38bp	top1	895.446
mouse_CCL1_chemokine_mCCL1	m01		Lee and Han (2019)	Lee and Han (2019)	38bp	top2	1028.193
mouse_CCL1_chemokine_mCCL1	m01		Lee and Han (2019)	Lee and Han (2019)	38bp	top3	867.157
mouse_CCL1_chemokine_mCCL1	m01		Lee and Han (2019)	Lee and Han (2019)	38bp	top4	903.251
mouse_CCL1_chemokine_mCCL1	m01		Lee and Han (2019)	Lee and Han (2019)	38bp	top5	906.213
mouse_CCL1_chemokine_mCCL1	m01		Lee and Han (2019)	Lee and Han (2019)	38bp	top6	862.734
mouse_CCL1_chemokine_mCCL1	m01		Lee and Han (2019)	Lee and Han (2019)	38bp	top7	852.273
mouse_CCL1_chemokine_mCCL1	m01		Lee and Han (2019)	Lee and Han (2019)	38bp	top8	914.955
mouse_CCL1_chemokine_mCCL1	m01		Lee and Han (2019)	Lee and Han (2019)	38bp	top9	888.367
mouse_CCL1_chemokine_mCCL1	m01	16930539-CCL1-1	Known aptamers		38bp		991.128
oligoadenylate_synthetase	m01		Apta-MCTS	Lee and Han (2019)	34bp	top0	1236.512
oligoadenylate_synthetase	m01		Apta-MCTS	Lee and Han (2019)	34bp	top1	1244.517
oligoadenylate_synthetase	m01		Apta-MCTS	Lee and Han (2019)	34bp	top2	1290.903
oligoadenylate_synthetase	m01		Apta-MCTS	Lee and Han (2019)	34bp	top3	1241.249
oligoadenylate_synthetase	m01		Apta-MCTS	Lee and Han (2019)	34bp	top4	1411.09
oligoadenylate_synthetase	m01		Apta-MCTS	Lee and Han (2019)	34bp	top5	1313.416
oligoadenylate_synthetase	m01		Apta-MCTS	Lee and Han (2019)	34bp	top6	1223.188
oligoadenylate_synthetase	m01		Apta-MCTS	Lee and Han (2019)	34bp	top7	1263.887
oligoadenylate_synthetase	m01		Apta-MCTS	Lee and Han (2019)	34bp	top8	1252.245
oligoadenylate_synthetase	m01		Apta-MCTS	Lee and Han (2019)	34bp	top9	1340.704
oligoadenylate_synthetase	m01		Lee and Han (2019)	Lee and Han (2019)	34bp	top0	1203.777
oligoadenylate_synthetase	m01		Lee and Han (2019)	Lee and Han (2019)	34bp	top1	1170.793
oligoadenylate_synthetase	m01		Lee and Han (2019)	Lee and Han (2019)	34bp	top2	1349.206
oligoadenylate_synthetase	m01		Lee and Han (2019)	Lee and Han (2019)	34bp	top3	1173.28
oligoadenylate_synthetase	m01		Lee and Han (2019)	Lee and Han (2019)	34bp	top4	1225.547
oligoadenylate_synthetase	m01		Lee and Han (2019)	Lee and Han (2019)	34bp	top5	1496.531
oligoadenylate_synthetase	m01		Lee and Han (2019)	Lee and Han (2019)	34bp	top6	1276.732
oligoadenylate_synthetase	m01		Lee and Han (2019)	Lee and Han (2019)	34bp	top7	1206.823
oligoadenylate_synthetase	m01		Lee and Han (2019)	Lee and Han (2019)	34bp	top8	1177.867
oligoadenylate_synthetase	m01		Lee and Han (2019)	Lee and Han (2019)	34bp	top9	1334.387
oligoadenylate_synthetase	m01	9452437-oligoadenylatesynthetase-4	Known aptamers		34bp		1232.909
