# Supplementary material for: Predicting aptamer sequences that interact with target proteins using an aptamer-protein interaction classifier and a Monte Carlo tree search approach
Source: PLoS One. 2021 Jun 25;16(6):e0253760. doi: 10.1371/journal.pone.0253760 (PMC8232527; doi:10.1371/journal.pone.0253760)
Supplement: S5 Table — (CSV) [file pone.0253760.s007.csv]

protein_name	protein_swissmodel_id	aptamer_name	selection_method	benchmark	selection_method_bp	selection_method_rank	zdock_max_score
Botulinum_neurotoxin_a	m02		Apta-MCTS	Li et al., (2014)	70bp	top0	1623.427
Botulinum_neurotoxin_a	m02		Apta-MCTS	Li et al., (2014)	50bp	top0	1666.207
Botulinum_neurotoxin_a	m02		Apta-MCTS	Li et al., (2014)	30bp	top0	1561.586
Botulinum_neurotoxin_a	m02		Apta-MCTS	Li et al., (2014)	90bp	top0	1593.126
Botulinum_neurotoxin_a	m02		Apta-MCTS	Li et al., (2014)	50bp	top1	1925.75
Botulinum_neurotoxin_a	m02		Apta-MCTS	Li et al., (2014)	30bp	top1	1493.482
Botulinum_neurotoxin_a	m02		Apta-MCTS	Li et al., (2014)	70bp	top1	1607.505
Botulinum_neurotoxin_a	m02		Apta-MCTS	Li et al., (2014)	90bp	top1	1762.907
Botulinum_neurotoxin_a	m02		Apta-MCTS	Li et al., (2014)	50bp	top2	1567.276
Botulinum_neurotoxin_a	m02		Apta-MCTS	Li et al., (2014)	70bp	top2	1687.535
Botulinum_neurotoxin_a	m02		Apta-MCTS	Li et al., (2014)	90bp	top2	1987.512
Botulinum_neurotoxin_a	m02		Apta-MCTS	Li et al., (2014)	30bp	top2	1443.207
Botulinum_neurotoxin_a	m02		Apta-MCTS	Li et al., (2014)	50bp	top3	1560.336
Botulinum_neurotoxin_a	m02		Apta-MCTS	Li et al., (2014)	30bp	top3	1374.734
Botulinum_neurotoxin_a	m02		Apta-MCTS	Li et al., (2014)	70bp	top3	1620.846
Botulinum_neurotoxin_a	m02		Apta-MCTS	Li et al., (2014)	90bp	top3	1548.093
Botulinum_neurotoxin_a	m02		Apta-MCTS	Li et al., (2014)	90bp	top4	1669.022
Botulinum_neurotoxin_a	m02		Apta-MCTS	Li et al., (2014)	30bp	top4	1695.027
Botulinum_neurotoxin_a	m02		Apta-MCTS	Li et al., (2014)	70bp	top4	1592.906
Botulinum_neurotoxin_a	m02		Apta-MCTS	Li et al., (2014)	50bp	top4	1695.595
Botulinum_neurotoxin_a	m02		Apta-MCTS	Li et al., (2014)	30bp	top5	1597.715
Botulinum_neurotoxin_a	m02		Apta-MCTS	Li et al., (2014)	70bp	top5	1671.851
Botulinum_neurotoxin_a	m02		Apta-MCTS	Li et al., (2014)	90bp	top5	1740.311
Botulinum_neurotoxin_a	m02		Apta-MCTS	Li et al., (2014)	50bp	top5	1866.418
Botulinum_neurotoxin_a	m02		Apta-MCTS	Li et al., (2014)	90bp	top6	1594.915
Botulinum_neurotoxin_a	m02		Apta-MCTS	Li et al., (2014)	30bp	top6	1491.376
Botulinum_neurotoxin_a	m02		Apta-MCTS	Li et al., (2014)	50bp	top6	1938.922
Botulinum_neurotoxin_a	m02		Apta-MCTS	Li et al., (2014)	70bp	top6	1619.508
Botulinum_neurotoxin_a	m02		Apta-MCTS	Li et al., (2014)	30bp	top7	1421.958
Botulinum_neurotoxin_a	m02		Apta-MCTS	Li et al., (2014)	90bp	top7	1760.43
Botulinum_neurotoxin_a	m02		Apta-MCTS	Li et al., (2014)	70bp	top7	1616.498
Botulinum_neurotoxin_a	m02		Apta-MCTS	Li et al., (2014)	50bp	top7	1709.827
Botulinum_neurotoxin_a	m02		Apta-MCTS	Li et al., (2014)	90bp	top8	1686.027
Botulinum_neurotoxin_a	m02		Apta-MCTS	Li et al., (2014)	30bp	top8	1506.145
Botulinum_neurotoxin_a	m02		Apta-MCTS	Li et al., (2014)	70bp	top8	1645.121
Botulinum_neurotoxin_a	m02		Apta-MCTS	Li et al., (2014)	50bp	top8	1566.217
Botulinum_neurotoxin_a	m02		Apta-MCTS	Li et al., (2014)	90bp	top9	1982.051
Botulinum_neurotoxin_a	m02		Apta-MCTS	Li et al., (2014)	50bp	top9	1642.138
Botulinum_neurotoxin_a	m02		Apta-MCTS	Li et al., (2014)	70bp	top9	1722.007
Botulinum_neurotoxin_a	m02		Apta-MCTS	Li et al., (2014)	30bp	top9	1523.111
Botulinum_neurotoxin_a	m02		Lee and Han (2019)	Li et al., (2014)	50bp	top0	1565.244
Botulinum_neurotoxin_a	m02		Lee and Han (2019)	Li et al., (2014)	70bp	top0	1686.799
Botulinum_neurotoxin_a	m02		Lee and Han (2019)	Li et al., (2014)	30bp	top0	1508.973
Botulinum_neurotoxin_a	m02		Lee and Han (2019)	Li et al., (2014)	90bp	top0	1504.352
Botulinum_neurotoxin_a	m02		Lee and Han (2019)	Li et al., (2014)	30bp	top1	1676.535
Botulinum_neurotoxin_a	m02		Lee and Han (2019)	Li et al., (2014)	90bp	top1	1492.83
Botulinum_neurotoxin_a	m02		Lee and Han (2019)	Li et al., (2014)	70bp	top1	1567.549
Botulinum_neurotoxin_a	m02		Lee and Han (2019)	Li et al., (2014)	50bp	top1	1505.412
Botulinum_neurotoxin_a	m02		Lee and Han (2019)	Li et al., (2014)	90bp	top2	1708.427
Botulinum_neurotoxin_a	m02		Lee and Han (2019)	Li et al., (2014)	30bp	top2	1605.579
Botulinum_neurotoxin_a	m02		Lee and Han (2019)	Li et al., (2014)	50bp	top2	1509.148
Botulinum_neurotoxin_a	m02		Lee and Han (2019)	Li et al., (2014)	70bp	top2	1371.02
Botulinum_neurotoxin_a	m02		Lee and Han (2019)	Li et al., (2014)	30bp	top3	1753.43
Botulinum_neurotoxin_a	m02		Lee and Han (2019)	Li et al., (2014)	70bp	top3	1500.809
Botulinum_neurotoxin_a	m02		Lee and Han (2019)	Li et al., (2014)	90bp	top3	1634.865
Botulinum_neurotoxin_a	m02		Lee and Han (2019)	Li et al., (2014)	50bp	top3	1442.211
Botulinum_neurotoxin_a	m02		Lee and Han (2019)	Li et al., (2014)	50bp	top4	1640.43
Botulinum_neurotoxin_a	m02		Lee and Han (2019)	Li et al., (2014)	30bp	top4	1503.09
Botulinum_neurotoxin_a	m02		Lee and Han (2019)	Li et al., (2014)	70bp	top4	1528.293
Botulinum_neurotoxin_a	m02		Lee and Han (2019)	Li et al., (2014)	90bp	top4	1434.842
Botulinum_neurotoxin_a	m02		Lee and Han (2019)	Li et al., (2014)	70bp	top5	1539.242
Botulinum_neurotoxin_a	m02		Lee and Han (2019)	Li et al., (2014)	30bp	top5	1567.398
Botulinum_neurotoxin_a	m02		Lee and Han (2019)	Li et al., (2014)	50bp	top5	1532.08
Botulinum_neurotoxin_a	m02		Lee and Han (2019)	Li et al., (2014)	90bp	top5	1536.98
Botulinum_neurotoxin_a	m02		Lee and Han (2019)	Li et al., (2014)	70bp	top6	1527.818
Botulinum_neurotoxin_a	m02		Lee and Han (2019)	Li et al., (2014)	30bp	top6	1648.334
Botulinum_neurotoxin_a	m02		Lee and Han (2019)	Li et al., (2014)	90bp	top6	1691.036
Botulinum_neurotoxin_a	m02		Lee and Han (2019)	Li et al., (2014)	50bp	top6	1619.611
Botulinum_neurotoxin_a	m02		Lee and Han (2019)	Li et al., (2014)	90bp	top7	1585.631
Botulinum_neurotoxin_a	m02		Lee and Han (2019)	Li et al., (2014)	70bp	top7	1495.459
Botulinum_neurotoxin_a	m02		Lee and Han (2019)	Li et al., (2014)	30bp	top7	1611.711
Botulinum_neurotoxin_a	m02		Lee and Han (2019)	Li et al., (2014)	50bp	top7	1635.676
Botulinum_neurotoxin_a	m02		Lee and Han (2019)	Li et al., (2014)	90bp	top8	1452.643
Botulinum_neurotoxin_a	m02		Lee and Han (2019)	Li et al., (2014)	30bp	top8	1513.521
Botulinum_neurotoxin_a	m02		Lee and Han (2019)	Li et al., (2014)	50bp	top8	1467.732
Botulinum_neurotoxin_a	m02		Lee and Han (2019)	Li et al., (2014)	70bp	top8	1485.617
Botulinum_neurotoxin_a	m02		Lee and Han (2019)	Li et al., (2014)	90bp	top9	1643.109
Botulinum_neurotoxin_a	m02		Lee and Han (2019)	Li et al., (2014)	30bp	top9	1491.271
Botulinum_neurotoxin_a	m02		Lee and Han (2019)	Li et al., (2014)	50bp	top9	1552.066
Botulinum_neurotoxin_a	m02		Lee and Han (2019)	Li et al., (2014)	70bp	top9	1521.184
Botulinum_neurotoxin_a	m02	20452328-BoNT-A-2	Known aptamers		45bp		1536.227
Bovine_factor_IX	m07		Apta-MCTS	Li et al., (2014)	50bp	top0	1367.768
Bovine_factor_IX	m07		Apta-MCTS	Li et al., (2014)	90bp	top0	1420.477
Bovine_factor_IX	m07		Apta-MCTS	Li et al., (2014)	30bp	top0	1157.854
Bovine_factor_IX	m07		Apta-MCTS	Li et al., (2014)	70bp	top0	1307.824
Bovine_factor_IX	m07		Apta-MCTS	Li et al., (2014)	70bp	top1	1448.492
Bovine_factor_IX	m07		Apta-MCTS	Li et al., (2014)	50bp	top1	1594.309
Bovine_factor_IX	m07		Apta-MCTS	Li et al., (2014)	30bp	top1	1232.935
Bovine_factor_IX	m07		Apta-MCTS	Li et al., (2014)	90bp	top1	1771.124
Bovine_factor_IX	m07		Apta-MCTS	Li et al., (2014)	50bp	top2	1332.703
Bovine_factor_IX	m07		Apta-MCTS	Li et al., (2014)	90bp	top2	1510.154
Bovine_factor_IX	m07		Apta-MCTS	Li et al., (2014)	30bp	top2	1415.27
Bovine_factor_IX	m07		Apta-MCTS	Li et al., (2014)	70bp	top2	1537.607
Bovine_factor_IX	m07		Apta-MCTS	Li et al., (2014)	90bp	top3	1374.656
Bovine_factor_IX	m07		Apta-MCTS	Li et al., (2014)	30bp	top3	1343.094
Bovine_factor_IX	m07		Apta-MCTS	Li et al., (2014)	50bp	top3	1461.633
Bovine_factor_IX	m07		Apta-MCTS	Li et al., (2014)	70bp	top3	1459.275
Bovine_factor_IX	m07		Apta-MCTS	Li et al., (2014)	50bp	top4	1410.248
Bovine_factor_IX	m07		Apta-MCTS	Li et al., (2014)	90bp	top4	1478.523
Bovine_factor_IX	m07		Apta-MCTS	Li et al., (2014)	70bp	top4	1466.441
Bovine_factor_IX	m07		Apta-MCTS	Li et al., (2014)	30bp	top4	1251.331
Bovine_factor_IX	m07		Apta-MCTS	Li et al., (2014)	30bp	top5	1416.168
Bovine_factor_IX	m07		Apta-MCTS	Li et al., (2014)	70bp	top5	1499.138
Bovine_factor_IX	m07		Apta-MCTS	Li et al., (2014)	50bp	top5	1340.042
Bovine_factor_IX	m07		Apta-MCTS	Li et al., (2014)	90bp	top5	1462.978
Bovine_factor_IX	m07		Apta-MCTS	Li et al., (2014)	90bp	top6	1472.86
Bovine_factor_IX	m07		Apta-MCTS	Li et al., (2014)	70bp	top6	1358.989
Bovine_factor_IX	m07		Apta-MCTS	Li et al., (2014)	30bp	top6	1206.085
Bovine_factor_IX	m07		Apta-MCTS	Li et al., (2014)	50bp	top6	1423.957
Bovine_factor_IX	m07		Apta-MCTS	Li et al., (2014)	50bp	top7	1358.459
Bovine_factor_IX	m07		Apta-MCTS	Li et al., (2014)	30bp	top7	1311.398
Bovine_factor_IX	m07		Apta-MCTS	Li et al., (2014)	90bp	top7	1404.403
Bovine_factor_IX	m07		Apta-MCTS	Li et al., (2014)	70bp	top7	1600.879
Bovine_factor_IX	m07		Apta-MCTS	Li et al., (2014)	90bp	top8	1543.938
Bovine_factor_IX	m07		Apta-MCTS	Li et al., (2014)	50bp	top8	1307.283
Bovine_factor_IX	m07		Apta-MCTS	Li et al., (2014)	70bp	top8	1350.857
Bovine_factor_IX	m07		Apta-MCTS	Li et al., (2014)	30bp	top8	1233.302
Bovine_factor_IX	m07		Apta-MCTS	Li et al., (2014)	50bp	top9	1320.142
Bovine_factor_IX	m07		Apta-MCTS	Li et al., (2014)	90bp	top9	1481.96
Bovine_factor_IX	m07		Apta-MCTS	Li et al., (2014)	30bp	top9	1205.003
Bovine_factor_IX	m07		Apta-MCTS	Li et al., (2014)	70bp	top9	1432.813
Bovine_factor_IX	m07		Lee and Han (2019)	Li et al., (2014)	50bp	top0	1242.803
Bovine_factor_IX	m07		Lee and Han (2019)	Li et al., (2014)	70bp	top0	1291.598
Bovine_factor_IX	m07		Lee and Han (2019)	Li et al., (2014)	30bp	top0	1276.058
Bovine_factor_IX	m07		Lee and Han (2019)	Li et al., (2014)	90bp	top0	1296.932
Bovine_factor_IX	m07		Lee and Han (2019)	Li et al., (2014)	50bp	top1	1430.004
Bovine_factor_IX	m07		Lee and Han (2019)	Li et al., (2014)	70bp	top1	1255.397
Bovine_factor_IX	m07		Lee and Han (2019)	Li et al., (2014)	90bp	top1	1260.993
Bovine_factor_IX	m07		Lee and Han (2019)	Li et al., (2014)	30bp	top1	1288.539
Bovine_factor_IX	m07		Lee and Han (2019)	Li et al., (2014)	50bp	top2	1187.415
Bovine_factor_IX	m07		Lee and Han (2019)	Li et al., (2014)	70bp	top2	1219.389
Bovine_factor_IX	m07		Lee and Han (2019)	Li et al., (2014)	90bp	top2	1240.254
Bovine_factor_IX	m07		Lee and Han (2019)	Li et al., (2014)	30bp	top2	1510.412
Bovine_factor_IX	m07		Lee and Han (2019)	Li et al., (2014)	90bp	top3	1269.913
Bovine_factor_IX	m07		Lee and Han (2019)	Li et al., (2014)	70bp	top3	1398.424
Bovine_factor_IX	m07		Lee and Han (2019)	Li et al., (2014)	30bp	top3	1335.208
Bovine_factor_IX	m07		Lee and Han (2019)	Li et al., (2014)	50bp	top3	1207.55
Bovine_factor_IX	m07		Lee and Han (2019)	Li et al., (2014)	30bp	top4	1177.766
Bovine_factor_IX	m07		Lee and Han (2019)	Li et al., (2014)	90bp	top4	1203.707
Bovine_factor_IX	m07		Lee and Han (2019)	Li et al., (2014)	50bp	top4	1216.784
Bovine_factor_IX	m07		Lee and Han (2019)	Li et al., (2014)	70bp	top4	1159.458
Bovine_factor_IX	m07		Lee and Han (2019)	Li et al., (2014)	90bp	top5	1245.256
Bovine_factor_IX	m07		Lee and Han (2019)	Li et al., (2014)	70bp	top5	1144.51
Bovine_factor_IX	m07		Lee and Han (2019)	Li et al., (2014)	50bp	top5	1259.531
Bovine_factor_IX	m07		Lee and Han (2019)	Li et al., (2014)	30bp	top5	1261.215
Bovine_factor_IX	m07		Lee and Han (2019)	Li et al., (2014)	50bp	top6	1293.393
Bovine_factor_IX	m07		Lee and Han (2019)	Li et al., (2014)	70bp	top6	1233.918
Bovine_factor_IX	m07		Lee and Han (2019)	Li et al., (2014)	90bp	top6	1377.863
Bovine_factor_IX	m07		Lee and Han (2019)	Li et al., (2014)	30bp	top6	1182.644
Bovine_factor_IX	m07		Lee and Han (2019)	Li et al., (2014)	70bp	top7	1306.583
Bovine_factor_IX	m07		Lee and Han (2019)	Li et al., (2014)	90bp	top7	1257.843
Bovine_factor_IX	m07		Lee and Han (2019)	Li et al., (2014)	50bp	top7	1215.947
Bovine_factor_IX	m07		Lee and Han (2019)	Li et al., (2014)	30bp	top7	1383.778
Bovine_factor_IX	m07		Lee and Han (2019)	Li et al., (2014)	90bp	top8	1269.517
Bovine_factor_IX	m07		Lee and Han (2019)	Li et al., (2014)	30bp	top8	1258.777
Bovine_factor_IX	m07		Lee and Han (2019)	Li et al., (2014)	70bp	top8	1245.093
Bovine_factor_IX	m07		Lee and Han (2019)	Li et al., (2014)	50bp	top8	1159.896
Bovine_factor_IX	m07		Lee and Han (2019)	Li et al., (2014)	70bp	top9	1233.221
Bovine_factor_IX	m07		Lee and Han (2019)	Li et al., (2014)	30bp	top9	1253.102
Bovine_factor_IX	m07		Lee and Han (2019)	Li et al., (2014)	90bp	top9	1396.705
Bovine_factor_IX	m07		Lee and Han (2019)	Li et al., (2014)	50bp	top9	1419.681
Bovine_factor_IX	m07	17030508-Bovine_factor_IX-Ma-1	Known aptamers		45bp		1328.73
Bovine_factor_IX	m07	17030508-Bovine_factor_IX-1	Known aptamers		114bp		1364.152
CD4	m01		Apta-MCTS	Li et al., (2014)	50bp	top0	1077.116
CD4	m01		Apta-MCTS	Li et al., (2014)	90bp	top0	1140.696
CD4	m01		Apta-MCTS	Li et al., (2014)	30bp	top0	1152.514
CD4	m01		Apta-MCTS	Li et al., (2014)	70bp	top0	1288.194
CD4	m01		Apta-MCTS	Li et al., (2014)	70bp	top1	1155.313
CD4	m01		Apta-MCTS	Li et al., (2014)	50bp	top1	1133.368
CD4	m01		Apta-MCTS	Li et al., (2014)	90bp	top1	1122.484
CD4	m01		Apta-MCTS	Li et al., (2014)	30bp	top1	1056.47
CD4	m01		Apta-MCTS	Li et al., (2014)	70bp	top2	1137.01
CD4	m01		Apta-MCTS	Li et al., (2014)	30bp	top2	1176.952
CD4	m01		Apta-MCTS	Li et al., (2014)	90bp	top2	1157.348
CD4	m01		Apta-MCTS	Li et al., (2014)	50bp	top2	1174.06
CD4	m01		Apta-MCTS	Li et al., (2014)	90bp	top3	1182.735
CD4	m01		Apta-MCTS	Li et al., (2014)	50bp	top3	1092.473
CD4	m01		Apta-MCTS	Li et al., (2014)	30bp	top3	1078.873
CD4	m01		Apta-MCTS	Li et al., (2014)	70bp	top3	1151.845
CD4	m01		Apta-MCTS	Li et al., (2014)	70bp	top4	1118.321
CD4	m01		Apta-MCTS	Li et al., (2014)	90bp	top4	1350.315
CD4	m01		Apta-MCTS	Li et al., (2014)	50bp	top4	1141.659
CD4	m01		Apta-MCTS	Li et al., (2014)	30bp	top4	1046.058
CD4	m01		Apta-MCTS	Li et al., (2014)	90bp	top5	1185.2
CD4	m01		Apta-MCTS	Li et al., (2014)	30bp	top5	1068.63
CD4	m01		Apta-MCTS	Li et al., (2014)	70bp	top5	1160.254
CD4	m01		Apta-MCTS	Li et al., (2014)	50bp	top5	1244.989
CD4	m01		Apta-MCTS	Li et al., (2014)	30bp	top6	1070.976
CD4	m01		Apta-MCTS	Li et al., (2014)	50bp	top6	1178.931
CD4	m01		Apta-MCTS	Li et al., (2014)	70bp	top6	1223.157
CD4	m01		Apta-MCTS	Li et al., (2014)	90bp	top6	1150.379
CD4	m01		Apta-MCTS	Li et al., (2014)	70bp	top7	1201.768
CD4	m01		Apta-MCTS	Li et al., (2014)	30bp	top7	1143.781
CD4	m01		Apta-MCTS	Li et al., (2014)	50bp	top7	1147.327
CD4	m01		Apta-MCTS	Li et al., (2014)	90bp	top7	1127.677
CD4	m01		Apta-MCTS	Li et al., (2014)	30bp	top8	1066.675
CD4	m01		Apta-MCTS	Li et al., (2014)	50bp	top8	1074.557
CD4	m01		Apta-MCTS	Li et al., (2014)	90bp	top8	1272.674
CD4	m01		Apta-MCTS	Li et al., (2014)	70bp	top8	1163.785
CD4	m01		Apta-MCTS	Li et al., (2014)	50bp	top9	1143.591
CD4	m01		Apta-MCTS	Li et al., (2014)	30bp	top9	995.289
CD4	m01		Apta-MCTS	Li et al., (2014)	90bp	top9	1167.051
CD4	m01		Apta-MCTS	Li et al., (2014)	70bp	top9	1220.558
CD4	m01		Lee and Han (2019)	Li et al., (2014)	90bp	top0	1128.284
CD4	m01		Lee and Han (2019)	Li et al., (2014)	70bp	top0	1042.643
CD4	m01		Lee and Han (2019)	Li et al., (2014)	50bp	top0	1072.402
CD4	m01		Lee and Han (2019)	Li et al., (2014)	30bp	top0	1035.439
CD4	m01		Lee and Han (2019)	Li et al., (2014)	50bp	top1	1128.196
CD4	m01		Lee and Han (2019)	Li et al., (2014)	70bp	top1	1036.813
CD4	m01		Lee and Han (2019)	Li et al., (2014)	90bp	top1	1115.142
CD4	m01		Lee and Han (2019)	Li et al., (2014)	30bp	top1	1074.496
CD4	m01		Lee and Han (2019)	Li et al., (2014)	90bp	top2	1013.273
CD4	m01		Lee and Han (2019)	Li et al., (2014)	50bp	top2	964.316
CD4	m01		Lee and Han (2019)	Li et al., (2014)	30bp	top2	1071.769
CD4	m01		Lee and Han (2019)	Li et al., (2014)	70bp	top2	1039.599
CD4	m01		Lee and Han (2019)	Li et al., (2014)	90bp	top3	990.202
CD4	m01		Lee and Han (2019)	Li et al., (2014)	50bp	top3	913.125
CD4	m01		Lee and Han (2019)	Li et al., (2014)	70bp	top3	1031.994
CD4	m01		Lee and Han (2019)	Li et al., (2014)	30bp	top3	1007.483
CD4	m01		Lee and Han (2019)	Li et al., (2014)	70bp	top4	1025.321
CD4	m01		Lee and Han (2019)	Li et al., (2014)	50bp	top4	1031.274
CD4	m01		Lee and Han (2019)	Li et al., (2014)	30bp	top4	1288.81
CD4	m01		Lee and Han (2019)	Li et al., (2014)	90bp	top4	1097.19
CD4	m01		Lee and Han (2019)	Li et al., (2014)	50bp	top5	1155.837
CD4	m01		Lee and Han (2019)	Li et al., (2014)	30bp	top5	1098.287
CD4	m01		Lee and Han (2019)	Li et al., (2014)	90bp	top5	1018.784
CD4	m01		Lee and Han (2019)	Li et al., (2014)	70bp	top5	1003.446
CD4	m01		Lee and Han (2019)	Li et al., (2014)	30bp	top6	998.966
CD4	m01		Lee and Han (2019)	Li et al., (2014)	90bp	top6	1022.593
CD4	m01		Lee and Han (2019)	Li et al., (2014)	50bp	top6	1093.289
CD4	m01		Lee and Han (2019)	Li et al., (2014)	70bp	top6	1008.651
CD4	m01		Lee and Han (2019)	Li et al., (2014)	50bp	top7	1042.695
CD4	m01		Lee and Han (2019)	Li et al., (2014)	90bp	top7	1109.326
CD4	m01		Lee and Han (2019)	Li et al., (2014)	30bp	top7	1090.289
CD4	m01		Lee and Han (2019)	Li et al., (2014)	70bp	top7	1090.053
CD4	m01		Lee and Han (2019)	Li et al., (2014)	70bp	top8	981.846
CD4	m01		Lee and Han (2019)	Li et al., (2014)	90bp	top8	1039.356
CD4	m01		Lee and Han (2019)	Li et al., (2014)	30bp	top8	1168.749
CD4	m01		Lee and Han (2019)	Li et al., (2014)	50bp	top8	1035.101
CD4	m01		Lee and Han (2019)	Li et al., (2014)	50bp	top9	1145.636
CD4	m01		Lee and Han (2019)	Li et al., (2014)	70bp	top9	1041.967
CD4	m01		Lee and Han (2019)	Li et al., (2014)	30bp	top9	992.939
CD4	m01		Lee and Han (2019)	Li et al., (2014)	90bp	top9	998.975
CD4	m01	9605115-CD4Antigen-2	Known aptamers		36bp		1096.049
CD4	m01	9605115-CD4Antigen-9	Known aptamers		36bp		1100.484
Colicin_E3	m01		Apta-MCTS	Li et al., (2014)	90bp	top0	1756.093
Colicin_E3	m01		Apta-MCTS	Li et al., (2014)	50bp	top0	1738.518
Colicin_E3	m01		Apta-MCTS	Li et al., (2014)	70bp	top0	1923.453
Colicin_E3	m01		Apta-MCTS	Li et al., (2014)	30bp	top0	1941.442
Colicin_E3	m01		Apta-MCTS	Li et al., (2014)	70bp	top1	1744.799
Colicin_E3	m01		Apta-MCTS	Li et al., (2014)	50bp	top1	1715.61
Colicin_E3	m01		Apta-MCTS	Li et al., (2014)	90bp	top1	1905.744
Colicin_E3	m01		Apta-MCTS	Li et al., (2014)	30bp	top1	1790.533
Colicin_E3	m01		Apta-MCTS	Li et al., (2014)	70bp	top2	1958.34
Colicin_E3	m01		Apta-MCTS	Li et al., (2014)	50bp	top2	1645.216
Colicin_E3	m01		Apta-MCTS	Li et al., (2014)	30bp	top2	2023.103
Colicin_E3	m01		Apta-MCTS	Li et al., (2014)	90bp	top2	1691.538
Colicin_E3	m01		Apta-MCTS	Li et al., (2014)	30bp	top3	1773.853
Colicin_E3	m01		Apta-MCTS	Li et al., (2014)	90bp	top3	1884.249
Colicin_E3	m01		Apta-MCTS	Li et al., (2014)	70bp	top3	1890.206
Colicin_E3	m01		Apta-MCTS	Li et al., (2014)	50bp	top3	1668.023
Colicin_E3	m01		Apta-MCTS	Li et al., (2014)	50bp	top4	1742.878
Colicin_E3	m01		Apta-MCTS	Li et al., (2014)	70bp	top4	1781.016
Colicin_E3	m01		Apta-MCTS	Li et al., (2014)	30bp	top4	1628.19
Colicin_E3	m01		Apta-MCTS	Li et al., (2014)	90bp	top4	1758.19
Colicin_E3	m01		Apta-MCTS	Li et al., (2014)	70bp	top5	1741.557
Colicin_E3	m01		Apta-MCTS	Li et al., (2014)	30bp	top5	1638.179
Colicin_E3	m01		Apta-MCTS	Li et al., (2014)	50bp	top5	1683.575
Colicin_E3	m01		Apta-MCTS	Li et al., (2014)	90bp	top5	1889.042
Colicin_E3	m01		Apta-MCTS	Li et al., (2014)	50bp	top6	1736.484
Colicin_E3	m01		Apta-MCTS	Li et al., (2014)	30bp	top6	1899.046
Colicin_E3	m01		Apta-MCTS	Li et al., (2014)	90bp	top6	1966.078
Colicin_E3	m01		Apta-MCTS	Li et al., (2014)	70bp	top6	1874.769
Colicin_E3	m01		Apta-MCTS	Li et al., (2014)	70bp	top7	1737.884
Colicin_E3	m01		Apta-MCTS	Li et al., (2014)	50bp	top7	1799.218
Colicin_E3	m01		Apta-MCTS	Li et al., (2014)	90bp	top7	1722.793
Colicin_E3	m01		Apta-MCTS	Li et al., (2014)	30bp	top7	1660.981
Colicin_E3	m01		Apta-MCTS	Li et al., (2014)	30bp	top8	2041.269
Colicin_E3	m01		Apta-MCTS	Li et al., (2014)	90bp	top8	1967.62
Colicin_E3	m01		Apta-MCTS	Li et al., (2014)	70bp	top8	1762.223
Colicin_E3	m01		Apta-MCTS	Li et al., (2014)	50bp	top8	1708.134
Colicin_E3	m01		Apta-MCTS	Li et al., (2014)	50bp	top9	1984.844
Colicin_E3	m01		Apta-MCTS	Li et al., (2014)	70bp	top9	1859.033
Colicin_E3	m01		Apta-MCTS	Li et al., (2014)	90bp	top9	1802.107
Colicin_E3	m01		Apta-MCTS	Li et al., (2014)	30bp	top9	1673.831
Colicin_E3	m01		Lee and Han (2019)	Li et al., (2014)	50bp	top0	1950.482
Colicin_E3	m01		Lee and Han (2019)	Li et al., (2014)	70bp	top0	1901.606
Colicin_E3	m01		Lee and Han (2019)	Li et al., (2014)	90bp	top0	1930.975
Colicin_E3	m01		Lee and Han (2019)	Li et al., (2014)	30bp	top0	1861.567
Colicin_E3	m01		Lee and Han (2019)	Li et al., (2014)	90bp	top1	1755.301
Colicin_E3	m01		Lee and Han (2019)	Li et al., (2014)	30bp	top1	1774.136
Colicin_E3	m01		Lee and Han (2019)	Li et al., (2014)	70bp	top1	1773.407
Colicin_E3	m01		Lee and Han (2019)	Li et al., (2014)	50bp	top1	1908.036
Colicin_E3	m01		Lee and Han (2019)	Li et al., (2014)	90bp	top2	1753.574
Colicin_E3	m01		Lee and Han (2019)	Li et al., (2014)	70bp	top2	1846.914
Colicin_E3	m01		Lee and Han (2019)	Li et al., (2014)	50bp	top2	1791.793
Colicin_E3	m01		Lee and Han (2019)	Li et al., (2014)	30bp	top2	1729.714
Colicin_E3	m01		Lee and Han (2019)	Li et al., (2014)	30bp	top3	2107.649
Colicin_E3	m01		Lee and Han (2019)	Li et al., (2014)	70bp	top3	1845.501
Colicin_E3	m01		Lee and Han (2019)	Li et al., (2014)	50bp	top3	1805.19
Colicin_E3	m01		Lee and Han (2019)	Li et al., (2014)	90bp	top3	1788.707
Colicin_E3	m01		Lee and Han (2019)	Li et al., (2014)	30bp	top4	1724.042
Colicin_E3	m01		Lee and Han (2019)	Li et al., (2014)	90bp	top4	1728.592
Colicin_E3	m01		Lee and Han (2019)	Li et al., (2014)	70bp	top4	1798.92
Colicin_E3	m01		Lee and Han (2019)	Li et al., (2014)	50bp	top4	1908.595
Colicin_E3	m01		Lee and Han (2019)	Li et al., (2014)	70bp	top5	1922.628
Colicin_E3	m01		Lee and Han (2019)	Li et al., (2014)	90bp	top5	1657.089
Colicin_E3	m01		Lee and Han (2019)	Li et al., (2014)	50bp	top5	1757.877
Colicin_E3	m01		Lee and Han (2019)	Li et al., (2014)	30bp	top5	1859.623
Colicin_E3	m01		Lee and Han (2019)	Li et al., (2014)	50bp	top6	1826.437
Colicin_E3	m01		Lee and Han (2019)	Li et al., (2014)	70bp	top6	1659.756
Colicin_E3	m01		Lee and Han (2019)	Li et al., (2014)	90bp	top6	1882.477
Colicin_E3	m01		Lee and Han (2019)	Li et al., (2014)	30bp	top6	1779.888
Colicin_E3	m01		Lee and Han (2019)	Li et al., (2014)	70bp	top7	1818.672
Colicin_E3	m01		Lee and Han (2019)	Li et al., (2014)	30bp	top7	2031.906
Colicin_E3	m01		Lee and Han (2019)	Li et al., (2014)	90bp	top7	1977.24
Colicin_E3	m01		Lee and Han (2019)	Li et al., (2014)	50bp	top7	1814.731
Colicin_E3	m01		Lee and Han (2019)	Li et al., (2014)	90bp	top8	1798.949
Colicin_E3	m01		Lee and Han (2019)	Li et al., (2014)	50bp	top8	1780.509
Colicin_E3	m01		Lee and Han (2019)	Li et al., (2014)	30bp	top8	1920.131
Colicin_E3	m01		Lee and Han (2019)	Li et al., (2014)	70bp	top8	1844.308
Colicin_E3	m01		Lee and Han (2019)	Li et al., (2014)	70bp	top9	1839.591
Colicin_E3	m01		Lee and Han (2019)	Li et al., (2014)	30bp	top9	1810.528
Colicin_E3	m01		Lee and Han (2019)	Li et al., (2014)	50bp	top9	1947.262
Colicin_E3	m01		Lee and Han (2019)	Li et al., (2014)	90bp	top9	1835.462
Colicin_E3	m01	15023071-Colicin_E3-2	Known aptamers		70bp		2108.834
Colicin_E3	m01	15023071-Colicin_E3-6	Known aptamers		72bp		1993.854
Colicin_E3	m01	15023071-Colicin_E3-1	Known aptamers		72bp		1775.054
Cytohesin_1	m04		Apta-MCTS	Li et al., (2014)	90bp	top0	1252.226
Cytohesin_1	m04		Apta-MCTS	Li et al., (2014)	50bp	top0	1055.97
Cytohesin_1	m04		Apta-MCTS	Li et al., (2014)	30bp	top0	1040.812
Cytohesin_1	m04		Apta-MCTS	Li et al., (2014)	70bp	top0	1167.733
Cytohesin_1	m04		Apta-MCTS	Li et al., (2014)	90bp	top1	1127.792
Cytohesin_1	m04		Apta-MCTS	Li et al., (2014)	70bp	top1	1124.255
Cytohesin_1	m04		Apta-MCTS	Li et al., (2014)	50bp	top1	1101.472
Cytohesin_1	m04		Apta-MCTS	Li et al., (2014)	30bp	top1	1056.104
Cytohesin_1	m04		Apta-MCTS	Li et al., (2014)	50bp	top2	1162.673
Cytohesin_1	m04		Apta-MCTS	Li et al., (2014)	90bp	top2	1261.555
Cytohesin_1	m04		Apta-MCTS	Li et al., (2014)	70bp	top2	1484.001
Cytohesin_1	m04		Apta-MCTS	Li et al., (2014)	30bp	top2	1109.205
Cytohesin_1	m04		Apta-MCTS	Li et al., (2014)	30bp	top3	1205.295
Cytohesin_1	m04		Apta-MCTS	Li et al., (2014)	90bp	top3	1170.723
Cytohesin_1	m04		Apta-MCTS	Li et al., (2014)	50bp	top3	1007.119
Cytohesin_1	m04		Apta-MCTS	Li et al., (2014)	70bp	top3	1285.642
Cytohesin_1	m04		Apta-MCTS	Li et al., (2014)	50bp	top4	1164.858
Cytohesin_1	m04		Apta-MCTS	Li et al., (2014)	30bp	top4	1267.895
Cytohesin_1	m04		Apta-MCTS	Li et al., (2014)	70bp	top4	1107.462
Cytohesin_1	m04		Apta-MCTS	Li et al., (2014)	90bp	top4	1071.642
Cytohesin_1	m04		Apta-MCTS	Li et al., (2014)	70bp	top5	1164.819
Cytohesin_1	m04		Apta-MCTS	Li et al., (2014)	30bp	top5	1150.537
Cytohesin_1	m04		Apta-MCTS	Li et al., (2014)	50bp	top5	1116.056
Cytohesin_1	m04		Apta-MCTS	Li et al., (2014)	90bp	top5	1462.34
Cytohesin_1	m04		Apta-MCTS	Li et al., (2014)	70bp	top6	1065.244
Cytohesin_1	m04		Apta-MCTS	Li et al., (2014)	50bp	top6	1152.35
Cytohesin_1	m04		Apta-MCTS	Li et al., (2014)	30bp	top6	1113.411
Cytohesin_1	m04		Apta-MCTS	Li et al., (2014)	90bp	top6	1291.625
Cytohesin_1	m04		Apta-MCTS	Li et al., (2014)	30bp	top7	1054.14
Cytohesin_1	m04		Apta-MCTS	Li et al., (2014)	50bp	top7	1078.649
Cytohesin_1	m04		Apta-MCTS	Li et al., (2014)	90bp	top7	1292.744
Cytohesin_1	m04		Apta-MCTS	Li et al., (2014)	70bp	top7	1153.819
Cytohesin_1	m04		Apta-MCTS	Li et al., (2014)	50bp	top8	1103.197
Cytohesin_1	m04		Apta-MCTS	Li et al., (2014)	70bp	top8	1187.387
Cytohesin_1	m04		Apta-MCTS	Li et al., (2014)	30bp	top8	985.28
Cytohesin_1	m04		Apta-MCTS	Li et al., (2014)	90bp	top8	1263.581
Cytohesin_1	m04		Apta-MCTS	Li et al., (2014)	50bp	top9	1108.844
Cytohesin_1	m04		Apta-MCTS	Li et al., (2014)	90bp	top9	1134.179
Cytohesin_1	m04		Apta-MCTS	Li et al., (2014)	30bp	top9	1051.178
Cytohesin_1	m04		Apta-MCTS	Li et al., (2014)	70bp	top9	1117.684
Cytohesin_1	m04		Lee and Han (2019)	Li et al., (2014)	30bp	top0	1273.209
Cytohesin_1	m04		Lee and Han (2019)	Li et al., (2014)	90bp	top0	1028.982
Cytohesin_1	m04		Lee and Han (2019)	Li et al., (2014)	50bp	top0	1092.6
Cytohesin_1	m04		Lee and Han (2019)	Li et al., (2014)	70bp	top0	1062.223
Cytohesin_1	m04		Lee and Han (2019)	Li et al., (2014)	30bp	top1	1032.52
Cytohesin_1	m04		Lee and Han (2019)	Li et al., (2014)	90bp	top1	1072.795
Cytohesin_1	m04		Lee and Han (2019)	Li et al., (2014)	50bp	top1	1001.574
Cytohesin_1	m04		Lee and Han (2019)	Li et al., (2014)	70bp	top1	1006.093
Cytohesin_1	m04		Lee and Han (2019)	Li et al., (2014)	90bp	top2	1014.873
Cytohesin_1	m04		Lee and Han (2019)	Li et al., (2014)	70bp	top2	1027.802
Cytohesin_1	m04		Lee and Han (2019)	Li et al., (2014)	30bp	top2	994.838
Cytohesin_1	m04		Lee and Han (2019)	Li et al., (2014)	50bp	top2	1008.426
Cytohesin_1	m04		Lee and Han (2019)	Li et al., (2014)	50bp	top3	1048.342
Cytohesin_1	m04		Lee and Han (2019)	Li et al., (2014)	30bp	top3	988.645
Cytohesin_1	m04		Lee and Han (2019)	Li et al., (2014)	70bp	top3	1103.742
Cytohesin_1	m04		Lee and Han (2019)	Li et al., (2014)	90bp	top3	1052.259
Cytohesin_1	m04		Lee and Han (2019)	Li et al., (2014)	70bp	top4	1066.692
Cytohesin_1	m04		Lee and Han (2019)	Li et al., (2014)	30bp	top4	1198.989
Cytohesin_1	m04		Lee and Han (2019)	Li et al., (2014)	90bp	top4	1089.741
Cytohesin_1	m04		Lee and Han (2019)	Li et al., (2014)	50bp	top4	1021.262
Cytohesin_1	m04		Lee and Han (2019)	Li et al., (2014)	70bp	top5	1047.219
Cytohesin_1	m04		Lee and Han (2019)	Li et al., (2014)	30bp	top5	1158.604
Cytohesin_1	m04		Lee and Han (2019)	Li et al., (2014)	50bp	top5	1066.593
Cytohesin_1	m04		Lee and Han (2019)	Li et al., (2014)	90bp	top5	1051.686
Cytohesin_1	m04		Lee and Han (2019)	Li et al., (2014)	30bp	top6	1266.356
Cytohesin_1	m04		Lee and Han (2019)	Li et al., (2014)	70bp	top6	1097.505
Cytohesin_1	m04		Lee and Han (2019)	Li et al., (2014)	90bp	top6	1088.465
Cytohesin_1	m04		Lee and Han (2019)	Li et al., (2014)	50bp	top6	1074.902
Cytohesin_1	m04		Lee and Han (2019)	Li et al., (2014)	90bp	top7	985.768
Cytohesin_1	m04		Lee and Han (2019)	Li et al., (2014)	50bp	top7	1025.882
Cytohesin_1	m04		Lee and Han (2019)	Li et al., (2014)	70bp	top7	964.766
Cytohesin_1	m04		Lee and Han (2019)	Li et al., (2014)	30bp	top7	1123.197
Cytohesin_1	m04		Lee and Han (2019)	Li et al., (2014)	30bp	top8	1002.758
Cytohesin_1	m04		Lee and Han (2019)	Li et al., (2014)	50bp	top8	992.485
Cytohesin_1	m04		Lee and Han (2019)	Li et al., (2014)	90bp	top8	1056.754
Cytohesin_1	m04		Lee and Han (2019)	Li et al., (2014)	70bp	top8	1081.925
Cytohesin_1	m04		Lee and Han (2019)	Li et al., (2014)	70bp	top9	1045.778
Cytohesin_1	m04		Lee and Han (2019)	Li et al., (2014)	50bp	top9	987.522
Cytohesin_1	m04		Lee and Han (2019)	Li et al., (2014)	30bp	top9	1083.991
Cytohesin_1	m04		Lee and Han (2019)	Li et al., (2014)	90bp	top9	1179.203
Cytohesin_1	m04	11320245-Cytohesin_1-2	Known aptamers		43bp		1063.395
E.Coli_rho_factor	m01		Apta-MCTS	Li et al., (2014)	30bp	top0	1280.763
E.Coli_rho_factor	m01		Apta-MCTS	Li et al., (2014)	70bp	top0	1383.911
E.Coli_rho_factor	m01		Apta-MCTS	Li et al., (2014)	50bp	top0	1307.839
E.Coli_rho_factor	m01		Apta-MCTS	Li et al., (2014)	90bp	top0	1420.237
E.Coli_rho_factor	m01		Apta-MCTS	Li et al., (2014)	50bp	top1	1377.816
E.Coli_rho_factor	m01		Apta-MCTS	Li et al., (2014)	30bp	top1	1596.761
E.Coli_rho_factor	m01		Apta-MCTS	Li et al., (2014)	70bp	top1	1312.459
E.Coli_rho_factor	m01		Apta-MCTS	Li et al., (2014)	90bp	top1	1509.17
E.Coli_rho_factor	m01		Apta-MCTS	Li et al., (2014)	70bp	top2	1449.029
E.Coli_rho_factor	m01		Apta-MCTS	Li et al., (2014)	50bp	top2	1372.471
E.Coli_rho_factor	m01		Apta-MCTS	Li et al., (2014)	90bp	top2	1438.39
E.Coli_rho_factor	m01		Apta-MCTS	Li et al., (2014)	30bp	top2	1382.929
E.Coli_rho_factor	m01		Apta-MCTS	Li et al., (2014)	50bp	top3	1264.893
E.Coli_rho_factor	m01		Apta-MCTS	Li et al., (2014)	90bp	top3	1390.031
E.Coli_rho_factor	m01		Apta-MCTS	Li et al., (2014)	70bp	top3	1319.627
E.Coli_rho_factor	m01		Apta-MCTS	Li et al., (2014)	30bp	top3	1263.556
E.Coli_rho_factor	m01		Apta-MCTS	Li et al., (2014)	50bp	top4	1365.62
E.Coli_rho_factor	m01		Apta-MCTS	Li et al., (2014)	70bp	top4	1422.446
E.Coli_rho_factor	m01		Apta-MCTS	Li et al., (2014)	30bp	top4	1255.909
E.Coli_rho_factor	m01		Apta-MCTS	Li et al., (2014)	90bp	top4	1285.823
E.Coli_rho_factor	m01		Apta-MCTS	Li et al., (2014)	50bp	top5	1323.069
E.Coli_rho_factor	m01		Apta-MCTS	Li et al., (2014)	70bp	top5	1332.263
E.Coli_rho_factor	m01		Apta-MCTS	Li et al., (2014)	30bp	top5	1338.706
E.Coli_rho_factor	m01		Apta-MCTS	Li et al., (2014)	90bp	top5	1470.827
E.Coli_rho_factor	m01		Apta-MCTS	Li et al., (2014)	90bp	top6	1256.567
E.Coli_rho_factor	m01		Apta-MCTS	Li et al., (2014)	30bp	top6	1376.627
E.Coli_rho_factor	m01		Apta-MCTS	Li et al., (2014)	50bp	top6	1358.165
E.Coli_rho_factor	m01		Apta-MCTS	Li et al., (2014)	70bp	top6	1360.989
E.Coli_rho_factor	m01		Apta-MCTS	Li et al., (2014)	70bp	top7	1345.298
E.Coli_rho_factor	m01		Apta-MCTS	Li et al., (2014)	90bp	top7	1332.494
E.Coli_rho_factor	m01		Apta-MCTS	Li et al., (2014)	50bp	top7	1366.92
E.Coli_rho_factor	m01		Apta-MCTS	Li et al., (2014)	30bp	top7	1330.723
E.Coli_rho_factor	m01		Apta-MCTS	Li et al., (2014)	50bp	top8	1300.667
E.Coli_rho_factor	m01		Apta-MCTS	Li et al., (2014)	70bp	top8	1474.084
E.Coli_rho_factor	m01		Apta-MCTS	Li et al., (2014)	90bp	top8	1349.325
E.Coli_rho_factor	m01		Apta-MCTS	Li et al., (2014)	30bp	top8	1340.758
E.Coli_rho_factor	m01		Apta-MCTS	Li et al., (2014)	90bp	top9	1357.031
E.Coli_rho_factor	m01		Apta-MCTS	Li et al., (2014)	70bp	top9	1371.432
E.Coli_rho_factor	m01		Apta-MCTS	Li et al., (2014)	50bp	top9	1342.332
E.Coli_rho_factor	m01		Apta-MCTS	Li et al., (2014)	30bp	top9	1308.147
E.Coli_rho_factor	m01		Lee and Han (2019)	Li et al., (2014)	90bp	top0	1262.755
E.Coli_rho_factor	m01		Lee and Han (2019)	Li et al., (2014)	30bp	top0	1242.078
E.Coli_rho_factor	m01		Lee and Han (2019)	Li et al., (2014)	70bp	top0	1223.274
E.Coli_rho_factor	m01		Lee and Han (2019)	Li et al., (2014)	50bp	top0	1201.898
E.Coli_rho_factor	m01		Lee and Han (2019)	Li et al., (2014)	70bp	top1	1259.952
E.Coli_rho_factor	m01		Lee and Han (2019)	Li et al., (2014)	90bp	top1	1173.076
E.Coli_rho_factor	m01		Lee and Han (2019)	Li et al., (2014)	50bp	top1	1364.706
E.Coli_rho_factor	m01		Lee and Han (2019)	Li et al., (2014)	30bp	top1	1169.094
E.Coli_rho_factor	m01		Lee and Han (2019)	Li et al., (2014)	50bp	top2	1234.328
E.Coli_rho_factor	m01		Lee and Han (2019)	Li et al., (2014)	90bp	top2	1172.643
E.Coli_rho_factor	m01		Lee and Han (2019)	Li et al., (2014)	70bp	top2	1213.29
E.Coli_rho_factor	m01		Lee and Han (2019)	Li et al., (2014)	30bp	top2	1223.062
E.Coli_rho_factor	m01		Lee and Han (2019)	Li et al., (2014)	30bp	top3	1258.038
E.Coli_rho_factor	m01		Lee and Han (2019)	Li et al., (2014)	90bp	top3	1243.762
E.Coli_rho_factor	m01		Lee and Han (2019)	Li et al., (2014)	50bp	top3	1176.358
E.Coli_rho_factor	m01		Lee and Han (2019)	Li et al., (2014)	70bp	top3	1175.449
E.Coli_rho_factor	m01		Lee and Han (2019)	Li et al., (2014)	50bp	top4	1242.495
E.Coli_rho_factor	m01		Lee and Han (2019)	Li et al., (2014)	30bp	top4	1290.326
E.Coli_rho_factor	m01		Lee and Han (2019)	Li et al., (2014)	70bp	top4	1157.874
E.Coli_rho_factor	m01		Lee and Han (2019)	Li et al., (2014)	90bp	top4	1144.048
E.Coli_rho_factor	m01		Lee and Han (2019)	Li et al., (2014)	70bp	top5	1307.068
E.Coli_rho_factor	m01		Lee and Han (2019)	Li et al., (2014)	50bp	top5	1256.99
E.Coli_rho_factor	m01		Lee and Han (2019)	Li et al., (2014)	30bp	top5	1231.404
E.Coli_rho_factor	m01		Lee and Han (2019)	Li et al., (2014)	90bp	top5	1278.127
E.Coli_rho_factor	m01		Lee and Han (2019)	Li et al., (2014)	90bp	top6	1301.838
E.Coli_rho_factor	m01		Lee and Han (2019)	Li et al., (2014)	50bp	top6	1308.683
E.Coli_rho_factor	m01		Lee and Han (2019)	Li et al., (2014)	30bp	top6	1272.348
E.Coli_rho_factor	m01		Lee and Han (2019)	Li et al., (2014)	70bp	top6	1296.745
E.Coli_rho_factor	m01		Lee and Han (2019)	Li et al., (2014)	90bp	top7	1369.972
E.Coli_rho_factor	m01		Lee and Han (2019)	Li et al., (2014)	30bp	top7	1258.635
E.Coli_rho_factor	m01		Lee and Han (2019)	Li et al., (2014)	70bp	top7	1241.567
E.Coli_rho_factor	m01		Lee and Han (2019)	Li et al., (2014)	50bp	top7	1417.358
E.Coli_rho_factor	m01		Lee and Han (2019)	Li et al., (2014)	70bp	top8	1182.343
E.Coli_rho_factor	m01		Lee and Han (2019)	Li et al., (2014)	50bp	top8	1201.934
E.Coli_rho_factor	m01		Lee and Han (2019)	Li et al., (2014)	90bp	top8	1131.849
E.Coli_rho_factor	m01		Lee and Han (2019)	Li et al., (2014)	30bp	top8	1275.612
E.Coli_rho_factor	m01		Lee and Han (2019)	Li et al., (2014)	70bp	top9	1188.084
E.Coli_rho_factor	m01		Lee and Han (2019)	Li et al., (2014)	50bp	top9	1145.778
E.Coli_rho_factor	m01		Lee and Han (2019)	Li et al., (2014)	30bp	top9	1241.4
E.Coli_rho_factor	m01		Lee and Han (2019)	Li et al., (2014)	90bp	top9	1222.876
E.Coli_rho_factor	m01	7678562-E.Coli_rho_factor-17	Known aptamers		30bp		1308.976
E.Coli_rho_factor	m01	7678562-E.Coli_rho_factor-12	Known aptamers		30bp		1255.796
E.Coli_rho_factor	m01	7678562-E.Coli_rho_factor-22	Known aptamers		29bp		1283.121
E.Coli_rho_factor	m01	7678562-E.Coli_rho_factor-14	Known aptamers		30bp		1180.133
E.Coli_rho_factor	m01	7678562-E.Coli_rho_factor-7	Known aptamers		30bp		1296.279
Envelope_glycoprotein_GP120	m02		Apta-MCTS	Li et al., (2014)	50bp	top0	1936.573
Envelope_glycoprotein_GP120	m02		Apta-MCTS	Li et al., (2014)	90bp	top0	1756.357
Envelope_glycoprotein_GP120	m02		Apta-MCTS	Li et al., (2014)	70bp	top0	1808.284
Envelope_glycoprotein_GP120	m02		Apta-MCTS	Li et al., (2014)	30bp	top0	1647.702
Envelope_glycoprotein_GP120	m02		Apta-MCTS	Li et al., (2014)	50bp	top1	1657.837
Envelope_glycoprotein_GP120	m02		Apta-MCTS	Li et al., (2014)	30bp	top1	1553.75
Envelope_glycoprotein_GP120	m02		Apta-MCTS	Li et al., (2014)	70bp	top1	1625.465
Envelope_glycoprotein_GP120	m02		Apta-MCTS	Li et al., (2014)	90bp	top1	1759.023
Envelope_glycoprotein_GP120	m02		Apta-MCTS	Li et al., (2014)	90bp	top2	1918.127
Envelope_glycoprotein_GP120	m02		Apta-MCTS	Li et al., (2014)	70bp	top2	1753.028
Envelope_glycoprotein_GP120	m02		Apta-MCTS	Li et al., (2014)	50bp	top2	1769.644
Envelope_glycoprotein_GP120	m02		Apta-MCTS	Li et al., (2014)	30bp	top2	1691.453
Envelope_glycoprotein_GP120	m02		Apta-MCTS	Li et al., (2014)	50bp	top3	1525.932
Envelope_glycoprotein_GP120	m02		Apta-MCTS	Li et al., (2014)	30bp	top3	1640.399
Envelope_glycoprotein_GP120	m02		Apta-MCTS	Li et al., (2014)	90bp	top3	2001.121
Envelope_glycoprotein_GP120	m02		Apta-MCTS	Li et al., (2014)	70bp	top3	1878.91
Envelope_glycoprotein_GP120	m02		Apta-MCTS	Li et al., (2014)	70bp	top4	1919.175
Envelope_glycoprotein_GP120	m02		Apta-MCTS	Li et al., (2014)	30bp	top4	1743.416
Envelope_glycoprotein_GP120	m02		Apta-MCTS	Li et al., (2014)	50bp	top4	1959.66
Envelope_glycoprotein_GP120	m02		Apta-MCTS	Li et al., (2014)	90bp	top4	2144.88
Envelope_glycoprotein_GP120	m02		Apta-MCTS	Li et al., (2014)	50bp	top5	1637.493
Envelope_glycoprotein_GP120	m02		Apta-MCTS	Li et al., (2014)	90bp	top5	1812.012
Envelope_glycoprotein_GP120	m02		Apta-MCTS	Li et al., (2014)	30bp	top5	1629.625
Envelope_glycoprotein_GP120	m02		Apta-MCTS	Li et al., (2014)	70bp	top5	1674.872
Envelope_glycoprotein_GP120	m02		Apta-MCTS	Li et al., (2014)	90bp	top6	1997.217
Envelope_glycoprotein_GP120	m02		Apta-MCTS	Li et al., (2014)	70bp	top6	1719.79
Envelope_glycoprotein_GP120	m02		Apta-MCTS	Li et al., (2014)	30bp	top6	1720.312
Envelope_glycoprotein_GP120	m02		Apta-MCTS	Li et al., (2014)	50bp	top6	1768.441
Envelope_glycoprotein_GP120	m02		Apta-MCTS	Li et al., (2014)	70bp	top7	1718.94
Envelope_glycoprotein_GP120	m02		Apta-MCTS	Li et al., (2014)	30bp	top7	1623.348
Envelope_glycoprotein_GP120	m02		Apta-MCTS	Li et al., (2014)	50bp	top7	1878.107
Envelope_glycoprotein_GP120	m02		Apta-MCTS	Li et al., (2014)	90bp	top7	1676.341
Envelope_glycoprotein_GP120	m02		Apta-MCTS	Li et al., (2014)	90bp	top8	1846.871
Envelope_glycoprotein_GP120	m02		Apta-MCTS	Li et al., (2014)	50bp	top8	1893.429
Envelope_glycoprotein_GP120	m02		Apta-MCTS	Li et al., (2014)	70bp	top8	1775.622
Envelope_glycoprotein_GP120	m02		Apta-MCTS	Li et al., (2014)	30bp	top8	1651.338
Envelope_glycoprotein_GP120	m02		Apta-MCTS	Li et al., (2014)	90bp	top9	2220.134
Envelope_glycoprotein_GP120	m02		Apta-MCTS	Li et al., (2014)	30bp	top9	1736.972
Envelope_glycoprotein_GP120	m02		Apta-MCTS	Li et al., (2014)	50bp	top9	1817.422
Envelope_glycoprotein_GP120	m02		Apta-MCTS	Li et al., (2014)	70bp	top9	1787.417
Envelope_glycoprotein_GP120	m02		Lee and Han (2019)	Li et al., (2014)	70bp	top0	1512.266
Envelope_glycoprotein_GP120	m02		Lee and Han (2019)	Li et al., (2014)	30bp	top0	1641.396
Envelope_glycoprotein_GP120	m02		Lee and Han (2019)	Li et al., (2014)	90bp	top0	1633.103
Envelope_glycoprotein_GP120	m02		Lee and Han (2019)	Li et al., (2014)	50bp	top0	1614.811
Envelope_glycoprotein_GP120	m02		Lee and Han (2019)	Li et al., (2014)	70bp	top1	1572.613
Envelope_glycoprotein_GP120	m02		Lee and Han (2019)	Li et al., (2014)	30bp	top1	1756.402
Envelope_glycoprotein_GP120	m02		Lee and Han (2019)	Li et al., (2014)	90bp	top1	1616.582
Envelope_glycoprotein_GP120	m02		Lee and Han (2019)	Li et al., (2014)	50bp	top1	1558.986
Envelope_glycoprotein_GP120	m02		Lee and Han (2019)	Li et al., (2014)	30bp	top2	1718.492
Envelope_glycoprotein_GP120	m02		Lee and Han (2019)	Li et al., (2014)	90bp	top2	1630.089
Envelope_glycoprotein_GP120	m02		Lee and Han (2019)	Li et al., (2014)	50bp	top2	1570.296
Envelope_glycoprotein_GP120	m02		Lee and Han (2019)	Li et al., (2014)	70bp	top2	1579.309
Envelope_glycoprotein_GP120	m02		Lee and Han (2019)	Li et al., (2014)	30bp	top3	1626.601
Envelope_glycoprotein_GP120	m02		Lee and Han (2019)	Li et al., (2014)	90bp	top3	1515.914
Envelope_glycoprotein_GP120	m02		Lee and Han (2019)	Li et al., (2014)	70bp	top3	1564.888
Envelope_glycoprotein_GP120	m02		Lee and Han (2019)	Li et al., (2014)	50bp	top3	1671.525
Envelope_glycoprotein_GP120	m02		Lee and Han (2019)	Li et al., (2014)	30bp	top4	1685.115
Envelope_glycoprotein_GP120	m02		Lee and Han (2019)	Li et al., (2014)	70bp	top4	1659.487
Envelope_glycoprotein_GP120	m02		Lee and Han (2019)	Li et al., (2014)	90bp	top4	1649.387
Envelope_glycoprotein_GP120	m02		Lee and Han (2019)	Li et al., (2014)	50bp	top4	1681.263
Envelope_glycoprotein_GP120	m02		Lee and Han (2019)	Li et al., (2014)	50bp	top5	1732.457
Envelope_glycoprotein_GP120	m02		Lee and Han (2019)	Li et al., (2014)	70bp	top5	1657.555
Envelope_glycoprotein_GP120	m02		Lee and Han (2019)	Li et al., (2014)	90bp	top5	1606.69
Envelope_glycoprotein_GP120	m02		Lee and Han (2019)	Li et al., (2014)	30bp	top5	1602.648
Envelope_glycoprotein_GP120	m02		Lee and Han (2019)	Li et al., (2014)	90bp	top6	1709.256
Envelope_glycoprotein_GP120	m02		Lee and Han (2019)	Li et al., (2014)	30bp	top6	1564.088
Envelope_glycoprotein_GP120	m02		Lee and Han (2019)	Li et al., (2014)	50bp	top6	1571.64
Envelope_glycoprotein_GP120	m02		Lee and Han (2019)	Li et al., (2014)	70bp	top6	1586.134
Envelope_glycoprotein_GP120	m02		Lee and Han (2019)	Li et al., (2014)	50bp	top7	1719.134
Envelope_glycoprotein_GP120	m02		Lee and Han (2019)	Li et al., (2014)	90bp	top7	1759.115
Envelope_glycoprotein_GP120	m02		Lee and Han (2019)	Li et al., (2014)	30bp	top7	1893.309
Envelope_glycoprotein_GP120	m02		Lee and Han (2019)	Li et al., (2014)	70bp	top7	1563.238
Envelope_glycoprotein_GP120	m02		Lee and Han (2019)	Li et al., (2014)	30bp	top8	1634.062
Envelope_glycoprotein_GP120	m02		Lee and Han (2019)	Li et al., (2014)	50bp	top8	1633.432
Envelope_glycoprotein_GP120	m02		Lee and Han (2019)	Li et al., (2014)	90bp	top8	1669.44
Envelope_glycoprotein_GP120	m02		Lee and Han (2019)	Li et al., (2014)	70bp	top8	1624.776
Envelope_glycoprotein_GP120	m02		Lee and Han (2019)	Li et al., (2014)	30bp	top9	1695.576
Envelope_glycoprotein_GP120	m02		Lee and Han (2019)	Li et al., (2014)	70bp	top9	1532.72
Envelope_glycoprotein_GP120	m02		Lee and Han (2019)	Li et al., (2014)	50bp	top9	1595.448
Envelope_glycoprotein_GP120	m02		Lee and Han (2019)	Li et al., (2014)	90bp	top9	1687.875
Envelope_glycoprotein_GP120	m02	14610191-gp120-18	Known aptamers		50bp		1751.012
Envelope_glycoprotein_GP120	m02	14610191-gp120-9	Known aptamers		50bp		1769.415
Envelope_glycoprotein_GP120	m02	14610191-gp120-14	Known aptamers		50bp		1643.04
Envelope_glycoprotein_GP120	m02	14610191-gp120-13	Known aptamers		49bp		1756.897
Envelope_glycoprotein_GP120	m02	14610191-gp120-10	Known aptamers		50bp		1805.861
Factor_X	m04		Apta-MCTS	Li et al., (2014)	50bp	top0	1177.278
Factor_X	m04		Apta-MCTS	Li et al., (2014)	30bp	top0	1116.5
Factor_X	m04		Apta-MCTS	Li et al., (2014)	90bp	top0	1195.109
Factor_X	m04		Apta-MCTS	Li et al., (2014)	70bp	top0	1336.282
Factor_X	m04		Apta-MCTS	Li et al., (2014)	50bp	top1	1193.118
Factor_X	m04		Apta-MCTS	Li et al., (2014)	30bp	top1	1124.9
Factor_X	m04		Apta-MCTS	Li et al., (2014)	90bp	top1	1272.291
Factor_X	m04		Apta-MCTS	Li et al., (2014)	70bp	top1	1165.4
Factor_X	m04		Apta-MCTS	Li et al., (2014)	50bp	top2	1208.477
Factor_X	m04		Apta-MCTS	Li et al., (2014)	90bp	top2	1275.183
Factor_X	m04		Apta-MCTS	Li et al., (2014)	70bp	top2	1163.639
Factor_X	m04		Apta-MCTS	Li et al., (2014)	30bp	top2	1190.967
Factor_X	m04		Apta-MCTS	Li et al., (2014)	70bp	top3	1210.677
Factor_X	m04		Apta-MCTS	Li et al., (2014)	30bp	top3	1170.721
Factor_X	m04		Apta-MCTS	Li et al., (2014)	50bp	top3	1148.457
Factor_X	m04		Apta-MCTS	Li et al., (2014)	90bp	top3	1410.063
Factor_X	m04		Apta-MCTS	Li et al., (2014)	90bp	top4	1213.009
Factor_X	m04		Apta-MCTS	Li et al., (2014)	70bp	top4	1341.501
Factor_X	m04		Apta-MCTS	Li et al., (2014)	30bp	top4	1131.322
Factor_X	m04		Apta-MCTS	Li et al., (2014)	50bp	top4	1305.684
Factor_X	m04		Apta-MCTS	Li et al., (2014)	50bp	top5	1259.148
Factor_X	m04		Apta-MCTS	Li et al., (2014)	30bp	top5	1080.519
Factor_X	m04		Apta-MCTS	Li et al., (2014)	70bp	top5	1190.546
Factor_X	m04		Apta-MCTS	Li et al., (2014)	90bp	top5	1280.439
Factor_X	m04		Apta-MCTS	Li et al., (2014)	50bp	top6	1312.883
Factor_X	m04		Apta-MCTS	Li et al., (2014)	70bp	top6	1230.255
Factor_X	m04		Apta-MCTS	Li et al., (2014)	90bp	top6	1162.02
Factor_X	m04		Apta-MCTS	Li et al., (2014)	30bp	top6	1195.615
Factor_X	m04		Apta-MCTS	Li et al., (2014)	30bp	top7	1048.401
Factor_X	m04		Apta-MCTS	Li et al., (2014)	70bp	top7	1263.46
Factor_X	m04		Apta-MCTS	Li et al., (2014)	50bp	top7	1373.772
Factor_X	m04		Apta-MCTS	Li et al., (2014)	90bp	top7	1244.037
Factor_X	m04		Apta-MCTS	Li et al., (2014)	30bp	top8	1057.828
Factor_X	m04		Apta-MCTS	Li et al., (2014)	90bp	top8	1267.436
Factor_X	m04		Apta-MCTS	Li et al., (2014)	70bp	top8	1370.683
Factor_X	m04		Apta-MCTS	Li et al., (2014)	50bp	top8	1292.429
Factor_X	m04		Apta-MCTS	Li et al., (2014)	30bp	top9	1098.127
Factor_X	m04		Apta-MCTS	Li et al., (2014)	90bp	top9	1252.771
Factor_X	m04		Apta-MCTS	Li et al., (2014)	70bp	top9	1328.504
Factor_X	m04		Apta-MCTS	Li et al., (2014)	50bp	top9	1135.995
Factor_X	m04		Lee and Han (2019)	Li et al., (2014)	30bp	top0	1113.736
Factor_X	m04		Lee and Han (2019)	Li et al., (2014)	90bp	top0	1200.878
Factor_X	m04		Lee and Han (2019)	Li et al., (2014)	50bp	top0	1031.37
Factor_X	m04		Lee and Han (2019)	Li et al., (2014)	70bp	top0	1222.385
Factor_X	m04		Lee and Han (2019)	Li et al., (2014)	30bp	top1	1031.835
Factor_X	m04		Lee and Han (2019)	Li et al., (2014)	50bp	top1	1090.123
Factor_X	m04		Lee and Han (2019)	Li et al., (2014)	70bp	top1	1150.402
Factor_X	m04		Lee and Han (2019)	Li et al., (2014)	90bp	top1	1074.805
Factor_X	m04		Lee and Han (2019)	Li et al., (2014)	30bp	top2	1109.233
Factor_X	m04		Lee and Han (2019)	Li et al., (2014)	70bp	top2	1278.293
Factor_X	m04		Lee and Han (2019)	Li et al., (2014)	90bp	top2	1037.996
Factor_X	m04		Lee and Han (2019)	Li et al., (2014)	50bp	top2	1215.263
Factor_X	m04		Lee and Han (2019)	Li et al., (2014)	50bp	top3	1149.931
Factor_X	m04		Lee and Han (2019)	Li et al., (2014)	90bp	top3	1238.207
Factor_X	m04		Lee and Han (2019)	Li et al., (2014)	70bp	top3	1175.649
Factor_X	m04		Lee and Han (2019)	Li et al., (2014)	30bp	top3	1401.796
Factor_X	m04		Lee and Han (2019)	Li et al., (2014)	30bp	top4	1090.01
Factor_X	m04		Lee and Han (2019)	Li et al., (2014)	70bp	top4	1103.8
Factor_X	m04		Lee and Han (2019)	Li et al., (2014)	90bp	top4	1141.677
Factor_X	m04		Lee and Han (2019)	Li et al., (2014)	50bp	top4	1289.746
Factor_X	m04		Lee and Han (2019)	Li et al., (2014)	90bp	top5	1078.585
Factor_X	m04		Lee and Han (2019)	Li et al., (2014)	70bp	top5	1134.937
Factor_X	m04		Lee and Han (2019)	Li et al., (2014)	30bp	top5	1173.084
Factor_X	m04		Lee and Han (2019)	Li et al., (2014)	50bp	top5	1125.981
Factor_X	m04		Lee and Han (2019)	Li et al., (2014)	70bp	top6	1024.477
Factor_X	m04		Lee and Han (2019)	Li et al., (2014)	30bp	top6	1197.045
Factor_X	m04		Lee and Han (2019)	Li et al., (2014)	90bp	top6	1158.301
Factor_X	m04		Lee and Han (2019)	Li et al., (2014)	50bp	top6	1097.71
Factor_X	m04		Lee and Han (2019)	Li et al., (2014)	30bp	top7	1095.928
Factor_X	m04		Lee and Han (2019)	Li et al., (2014)	50bp	top7	1139.744
Factor_X	m04		Lee and Han (2019)	Li et al., (2014)	90bp	top7	1098.181
Factor_X	m04		Lee and Han (2019)	Li et al., (2014)	70bp	top7	1117.287
Factor_X	m04		Lee and Han (2019)	Li et al., (2014)	90bp	top8	1059.301
Factor_X	m04		Lee and Han (2019)	Li et al., (2014)	70bp	top8	1037.475
Factor_X	m04		Lee and Han (2019)	Li et al., (2014)	50bp	top8	1028.466
Factor_X	m04		Lee and Han (2019)	Li et al., (2014)	30bp	top8	1079.84
Factor_X	m04		Lee and Han (2019)	Li et al., (2014)	30bp	top9	1356.823
Factor_X	m04		Lee and Han (2019)	Li et al., (2014)	90bp	top9	1100.11
Factor_X	m04		Lee and Han (2019)	Li et al., (2014)	50bp	top9	1083.224
Factor_X	m04		Lee and Han (2019)	Li et al., (2014)	70bp	top9	1108.027
Factor_X	m04	17461758C-GLA_proteins-3	Known aptamers		40bp		1162.525
HIV-1_Rev_binding_protein	m01		Apta-MCTS	Li et al., (2014)	70bp	top0	1300.583
HIV-1_Rev_binding_protein	m01		Apta-MCTS	Li et al., (2014)	30bp	top0	1038.935
HIV-1_Rev_binding_protein	m01		Apta-MCTS	Li et al., (2014)	50bp	top0	1086.041
HIV-1_Rev_binding_protein	m01		Apta-MCTS	Li et al., (2014)	90bp	top0	1269.15
HIV-1_Rev_binding_protein	m01		Apta-MCTS	Li et al., (2014)	70bp	top1	1077.626
HIV-1_Rev_binding_protein	m01		Apta-MCTS	Li et al., (2014)	90bp	top1	1086.562
HIV-1_Rev_binding_protein	m01		Apta-MCTS	Li et al., (2014)	30bp	top1	1065.675
HIV-1_Rev_binding_protein	m01		Apta-MCTS	Li et al., (2014)	50bp	top1	1044.152
HIV-1_Rev_binding_protein	m01		Apta-MCTS	Li et al., (2014)	30bp	top2	1032.369
HIV-1_Rev_binding_protein	m01		Apta-MCTS	Li et al., (2014)	90bp	top2	1095.378
HIV-1_Rev_binding_protein	m01		Apta-MCTS	Li et al., (2014)	70bp	top2	1306.093
HIV-1_Rev_binding_protein	m01		Apta-MCTS	Li et al., (2014)	50bp	top2	1167.479
HIV-1_Rev_binding_protein	m01		Apta-MCTS	Li et al., (2014)	70bp	top3	1095.055
HIV-1_Rev_binding_protein	m01		Apta-MCTS	Li et al., (2014)	50bp	top3	1096.771
HIV-1_Rev_binding_protein	m01		Apta-MCTS	Li et al., (2014)	30bp	top3	1052.848
HIV-1_Rev_binding_protein	m01		Apta-MCTS	Li et al., (2014)	90bp	top3	1241.146
HIV-1_Rev_binding_protein	m01		Apta-MCTS	Li et al., (2014)	90bp	top4	1228.299
HIV-1_Rev_binding_protein	m01		Apta-MCTS	Li et al., (2014)	70bp	top4	1255.055
HIV-1_Rev_binding_protein	m01		Apta-MCTS	Li et al., (2014)	50bp	top4	1158.764
HIV-1_Rev_binding_protein	m01		Apta-MCTS	Li et al., (2014)	30bp	top4	1103.976
HIV-1_Rev_binding_protein	m01		Apta-MCTS	Li et al., (2014)	70bp	top5	1122.32
HIV-1_Rev_binding_protein	m01		Apta-MCTS	Li et al., (2014)	50bp	top5	1136.551
HIV-1_Rev_binding_protein	m01		Apta-MCTS	Li et al., (2014)	90bp	top5	1142.499
HIV-1_Rev_binding_protein	m01		Apta-MCTS	Li et al., (2014)	30bp	top5	1029.393
HIV-1_Rev_binding_protein	m01		Apta-MCTS	Li et al., (2014)	50bp	top6	1111.624
HIV-1_Rev_binding_protein	m01		Apta-MCTS	Li et al., (2014)	70bp	top6	1215.266
HIV-1_Rev_binding_protein	m01		Apta-MCTS	Li et al., (2014)	90bp	top6	1127.955
HIV-1_Rev_binding_protein	m01		Apta-MCTS	Li et al., (2014)	30bp	top6	1085.042
HIV-1_Rev_binding_protein	m01		Apta-MCTS	Li et al., (2014)	50bp	top7	1088.605
HIV-1_Rev_binding_protein	m01		Apta-MCTS	Li et al., (2014)	30bp	top7	1017.968
HIV-1_Rev_binding_protein	m01		Apta-MCTS	Li et al., (2014)	90bp	top7	1173.476
HIV-1_Rev_binding_protein	m01		Apta-MCTS	Li et al., (2014)	70bp	top7	1106.337
HIV-1_Rev_binding_protein	m01		Apta-MCTS	Li et al., (2014)	90bp	top8	1185.014
HIV-1_Rev_binding_protein	m01		Apta-MCTS	Li et al., (2014)	70bp	top8	1080.391
HIV-1_Rev_binding_protein	m01		Apta-MCTS	Li et al., (2014)	30bp	top8	1015.053
HIV-1_Rev_binding_protein	m01		Apta-MCTS	Li et al., (2014)	50bp	top8	1069.693
HIV-1_Rev_binding_protein	m01		Apta-MCTS	Li et al., (2014)	50bp	top9	1288.304
HIV-1_Rev_binding_protein	m01		Apta-MCTS	Li et al., (2014)	90bp	top9	1071.185
HIV-1_Rev_binding_protein	m01		Apta-MCTS	Li et al., (2014)	70bp	top9	1073.114
HIV-1_Rev_binding_protein	m01		Apta-MCTS	Li et al., (2014)	30bp	top9	1129.729
HIV-1_Rev_binding_protein	m01		Lee and Han (2019)	Li et al., (2014)	70bp	top0	1026.358
HIV-1_Rev_binding_protein	m01		Lee and Han (2019)	Li et al., (2014)	50bp	top0	1058.845
HIV-1_Rev_binding_protein	m01		Lee and Han (2019)	Li et al., (2014)	90bp	top0	1061.025
HIV-1_Rev_binding_protein	m01		Lee and Han (2019)	Li et al., (2014)	30bp	top0	1056.27
HIV-1_Rev_binding_protein	m01		Lee and Han (2019)	Li et al., (2014)	30bp	top1	1164.545
HIV-1_Rev_binding_protein	m01		Lee and Han (2019)	Li et al., (2014)	90bp	top1	1046.652
HIV-1_Rev_binding_protein	m01		Lee and Han (2019)	Li et al., (2014)	50bp	top1	1034.369
HIV-1_Rev_binding_protein	m01		Lee and Han (2019)	Li et al., (2014)	70bp	top1	992.682
HIV-1_Rev_binding_protein	m01		Lee and Han (2019)	Li et al., (2014)	30bp	top2	1120.05
HIV-1_Rev_binding_protein	m01		Lee and Han (2019)	Li et al., (2014)	70bp	top2	1013.084
HIV-1_Rev_binding_protein	m01		Lee and Han (2019)	Li et al., (2014)	90bp	top2	1088.503
HIV-1_Rev_binding_protein	m01		Lee and Han (2019)	Li et al., (2014)	50bp	top2	1033.753
HIV-1_Rev_binding_protein	m01		Lee and Han (2019)	Li et al., (2014)	90bp	top3	964.775
HIV-1_Rev_binding_protein	m01		Lee and Han (2019)	Li et al., (2014)	70bp	top3	981.674
HIV-1_Rev_binding_protein	m01		Lee and Han (2019)	Li et al., (2014)	30bp	top3	1037.437
HIV-1_Rev_binding_protein	m01		Lee and Han (2019)	Li et al., (2014)	50bp	top3	1063.176
HIV-1_Rev_binding_protein	m01		Lee and Han (2019)	Li et al., (2014)	30bp	top4	1012.314
HIV-1_Rev_binding_protein	m01		Lee and Han (2019)	Li et al., (2014)	50bp	top4	1030.752
HIV-1_Rev_binding_protein	m01		Lee and Han (2019)	Li et al., (2014)	70bp	top4	1143.291
HIV-1_Rev_binding_protein	m01		Lee and Han (2019)	Li et al., (2014)	90bp	top4	1074.322
HIV-1_Rev_binding_protein	m01		Lee and Han (2019)	Li et al., (2014)	30bp	top5	986.921
HIV-1_Rev_binding_protein	m01		Lee and Han (2019)	Li et al., (2014)	90bp	top5	1088.268
HIV-1_Rev_binding_protein	m01		Lee and Han (2019)	Li et al., (2014)	70bp	top5	1039.578
HIV-1_Rev_binding_protein	m01		Lee and Han (2019)	Li et al., (2014)	50bp	top5	1052.628
HIV-1_Rev_binding_protein	m01		Lee and Han (2019)	Li et al., (2014)	90bp	top6	1010.866
HIV-1_Rev_binding_protein	m01		Lee and Han (2019)	Li et al., (2014)	30bp	top6	1117.613
HIV-1_Rev_binding_protein	m01		Lee and Han (2019)	Li et al., (2014)	50bp	top6	1100.428
HIV-1_Rev_binding_protein	m01		Lee and Han (2019)	Li et al., (2014)	70bp	top6	1060.581
HIV-1_Rev_binding_protein	m01		Lee and Han (2019)	Li et al., (2014)	90bp	top7	1039.759
HIV-1_Rev_binding_protein	m01		Lee and Han (2019)	Li et al., (2014)	70bp	top7	1000.053
HIV-1_Rev_binding_protein	m01		Lee and Han (2019)	Li et al., (2014)	50bp	top7	1008.289
HIV-1_Rev_binding_protein	m01		Lee and Han (2019)	Li et al., (2014)	30bp	top7	1057.244
HIV-1_Rev_binding_protein	m01		Lee and Han (2019)	Li et al., (2014)	90bp	top8	1058.625
HIV-1_Rev_binding_protein	m01		Lee and Han (2019)	Li et al., (2014)	50bp	top8	990.854
HIV-1_Rev_binding_protein	m01		Lee and Han (2019)	Li et al., (2014)	30bp	top8	1014.707
HIV-1_Rev_binding_protein	m01		Lee and Han (2019)	Li et al., (2014)	70bp	top8	1128.827
HIV-1_Rev_binding_protein	m01		Lee and Han (2019)	Li et al., (2014)	50bp	top9	1018.381
HIV-1_Rev_binding_protein	m01		Lee and Han (2019)	Li et al., (2014)	70bp	top9	1087.005
HIV-1_Rev_binding_protein	m01		Lee and Han (2019)	Li et al., (2014)	90bp	top9	978.04
HIV-1_Rev_binding_protein	m01		Lee and Han (2019)	Li et al., (2014)	30bp	top9	1111.744
HIV-1_Rev_binding_protein	m01	8755498-HIV-1_Rev-2	Known aptamers		66bp		1309.106
HIV-1_Rev_binding_protein	m01	8755498-HIV-1_Rev-18	Known aptamers		67bp		1194.537
HIV-1_Rev_binding_protein	m01	8755498-HIV-1_Rev-16	Known aptamers		70bp		1209.992
HIV-1_Rev_binding_protein	m01	8755498-HIV-1_Rev-8	Known aptamers		72bp		1187.556
HIV-1_Rev_binding_protein	m01	8755498-HIV-1_Rev-6	Known aptamers		69bp		1136.611
HIVgp120	m01		Apta-MCTS	Li et al., (2014)	70bp	top0	1732.889
HIVgp120	m01		Apta-MCTS	Li et al., (2014)	90bp	top0	1742.309
HIVgp120	m01		Apta-MCTS	Li et al., (2014)	30bp	top0	1752.124
HIVgp120	m01		Apta-MCTS	Li et al., (2014)	50bp	top0	1675.932
HIVgp120	m01		Apta-MCTS	Li et al., (2014)	90bp	top1	1809.84
HIVgp120	m01		Apta-MCTS	Li et al., (2014)	70bp	top1	1663.461
HIVgp120	m01		Apta-MCTS	Li et al., (2014)	30bp	top1	1472.932
HIVgp120	m01		Apta-MCTS	Li et al., (2014)	50bp	top1	1658.864
HIVgp120	m01		Apta-MCTS	Li et al., (2014)	70bp	top2	1714.478
HIVgp120	m01		Apta-MCTS	Li et al., (2014)	30bp	top2	1526.418
HIVgp120	m01		Apta-MCTS	Li et al., (2014)	50bp	top2	1501.136
HIVgp120	m01		Apta-MCTS	Li et al., (2014)	90bp	top2	1561.509
HIVgp120	m01		Apta-MCTS	Li et al., (2014)	50bp	top3	1641.011
HIVgp120	m01		Apta-MCTS	Li et al., (2014)	70bp	top3	1609.943
HIVgp120	m01		Apta-MCTS	Li et al., (2014)	90bp	top3	1681.895
HIVgp120	m01		Apta-MCTS	Li et al., (2014)	30bp	top3	1672.327
HIVgp120	m01		Apta-MCTS	Li et al., (2014)	90bp	top4	1653.75
HIVgp120	m01		Apta-MCTS	Li et al., (2014)	30bp	top4	1582.625
HIVgp120	m01		Apta-MCTS	Li et al., (2014)	50bp	top4	1457.322
HIVgp120	m01		Apta-MCTS	Li et al., (2014)	70bp	top4	1682.528
HIVgp120	m01		Apta-MCTS	Li et al., (2014)	50bp	top5	1496.636
HIVgp120	m01		Apta-MCTS	Li et al., (2014)	90bp	top5	1863.232
HIVgp120	m01		Apta-MCTS	Li et al., (2014)	30bp	top5	1575.403
HIVgp120	m01		Apta-MCTS	Li et al., (2014)	70bp	top5	1829.714
HIVgp120	m01		Apta-MCTS	Li et al., (2014)	70bp	top6	1578.928
HIVgp120	m01		Apta-MCTS	Li et al., (2014)	90bp	top6	1745.067
HIVgp120	m01		Apta-MCTS	Li et al., (2014)	50bp	top6	1607.957
HIVgp120	m01		Apta-MCTS	Li et al., (2014)	30bp	top6	1551.205
HIVgp120	m01		Apta-MCTS	Li et al., (2014)	50bp	top7	1599.197
HIVgp120	m01		Apta-MCTS	Li et al., (2014)	30bp	top7	1533.528
HIVgp120	m01		Apta-MCTS	Li et al., (2014)	90bp	top7	1557.572
HIVgp120	m01		Apta-MCTS	Li et al., (2014)	70bp	top7	1952.111
HIVgp120	m01		Apta-MCTS	Li et al., (2014)	70bp	top8	1637.212
HIVgp120	m01		Apta-MCTS	Li et al., (2014)	30bp	top8	1611.803
HIVgp120	m01		Apta-MCTS	Li et al., (2014)	90bp	top8	1680.314
HIVgp120	m01		Apta-MCTS	Li et al., (2014)	50bp	top8	1578.892
HIVgp120	m01		Apta-MCTS	Li et al., (2014)	90bp	top9	1652.498
HIVgp120	m01		Apta-MCTS	Li et al., (2014)	30bp	top9	1627.701
HIVgp120	m01		Apta-MCTS	Li et al., (2014)	70bp	top9	1548.857
HIVgp120	m01		Apta-MCTS	Li et al., (2014)	50bp	top9	1582.391
HIVgp120	m01		Lee and Han (2019)	Li et al., (2014)	50bp	top0	1583.245
HIVgp120	m01		Lee and Han (2019)	Li et al., (2014)	70bp	top0	1581.236
HIVgp120	m01		Lee and Han (2019)	Li et al., (2014)	30bp	top0	1662.88
HIVgp120	m01		Lee and Han (2019)	Li et al., (2014)	90bp	top0	1498.034
HIVgp120	m01		Lee and Han (2019)	Li et al., (2014)	50bp	top1	1598.918
HIVgp120	m01		Lee and Han (2019)	Li et al., (2014)	90bp	top1	1548.255
HIVgp120	m01		Lee and Han (2019)	Li et al., (2014)	70bp	top1	1634.286
HIVgp120	m01		Lee and Han (2019)	Li et al., (2014)	30bp	top1	1626.32
HIVgp120	m01		Lee and Han (2019)	Li et al., (2014)	90bp	top2	1531.48
HIVgp120	m01		Lee and Han (2019)	Li et al., (2014)	50bp	top2	1444.444
HIVgp120	m01		Lee and Han (2019)	Li et al., (2014)	30bp	top2	1439.503
HIVgp120	m01		Lee and Han (2019)	Li et al., (2014)	70bp	top2	1489.07
HIVgp120	m01		Lee and Han (2019)	Li et al., (2014)	30bp	top3	1510.269
HIVgp120	m01		Lee and Han (2019)	Li et al., (2014)	50bp	top3	1417.17
HIVgp120	m01		Lee and Han (2019)	Li et al., (2014)	90bp	top3	1432.274
HIVgp120	m01		Lee and Han (2019)	Li et al., (2014)	70bp	top3	1581.427
HIVgp120	m01		Lee and Han (2019)	Li et al., (2014)	30bp	top4	1520.673
HIVgp120	m01		Lee and Han (2019)	Li et al., (2014)	70bp	top4	1392.288
HIVgp120	m01		Lee and Han (2019)	Li et al., (2014)	90bp	top4	1412.337
HIVgp120	m01		Lee and Han (2019)	Li et al., (2014)	50bp	top4	1612.864
HIVgp120	m01		Lee and Han (2019)	Li et al., (2014)	50bp	top5	1382.43
HIVgp120	m01		Lee and Han (2019)	Li et al., (2014)	90bp	top5	1703.907
HIVgp120	m01		Lee and Han (2019)	Li et al., (2014)	30bp	top5	1435.007
HIVgp120	m01		Lee and Han (2019)	Li et al., (2014)	70bp	top5	1474.614
HIVgp120	m01		Lee and Han (2019)	Li et al., (2014)	70bp	top6	1405.5
HIVgp120	m01		Lee and Han (2019)	Li et al., (2014)	50bp	top6	1435.085
HIVgp120	m01		Lee and Han (2019)	Li et al., (2014)	30bp	top6	1514.965
HIVgp120	m01		Lee and Han (2019)	Li et al., (2014)	90bp	top6	1432.295
HIVgp120	m01		Lee and Han (2019)	Li et al., (2014)	70bp	top7	1517.818
HIVgp120	m01		Lee and Han (2019)	Li et al., (2014)	50bp	top7	1331.36
HIVgp120	m01		Lee and Han (2019)	Li et al., (2014)	90bp	top7	1501.551
HIVgp120	m01		Lee and Han (2019)	Li et al., (2014)	30bp	top7	1510.532
HIVgp120	m01		Lee and Han (2019)	Li et al., (2014)	90bp	top8	1372.892
HIVgp120	m01		Lee and Han (2019)	Li et al., (2014)	70bp	top8	1406.604
HIVgp120	m01		Lee and Han (2019)	Li et al., (2014)	30bp	top8	1527.66
HIVgp120	m01		Lee and Han (2019)	Li et al., (2014)	50bp	top8	1563.983
HIVgp120	m01		Lee and Han (2019)	Li et al., (2014)	50bp	top9	1403.023
HIVgp120	m01		Lee and Han (2019)	Li et al., (2014)	90bp	top9	1493.107
HIVgp120	m01		Lee and Han (2019)	Li et al., (2014)	30bp	top9	1382.816
HIVgp120	m01		Lee and Han (2019)	Li et al., (2014)	70bp	top9	1577.315
HIVgp120	m01	19304999-HIVgp120-2	Known aptamers		98bp		1640.051
Human_interleukin-23	m01		Apta-MCTS	Li et al., (2014)	90bp	top0	1583.994
Human_interleukin-23	m01		Apta-MCTS	Li et al., (2014)	70bp	top0	1711.996
Human_interleukin-23	m01		Apta-MCTS	Li et al., (2014)	30bp	top0	1520.244
Human_interleukin-23	m01		Apta-MCTS	Li et al., (2014)	50bp	top0	1464.157
Human_interleukin-23	m01		Apta-MCTS	Li et al., (2014)	70bp	top1	1764.125
Human_interleukin-23	m01		Apta-MCTS	Li et al., (2014)	30bp	top1	1562.936
Human_interleukin-23	m01		Apta-MCTS	Li et al., (2014)	90bp	top1	1707.29
Human_interleukin-23	m01		Apta-MCTS	Li et al., (2014)	50bp	top1	1570.811
Human_interleukin-23	m01		Apta-MCTS	Li et al., (2014)	70bp	top2	1528.336
Human_interleukin-23	m01		Apta-MCTS	Li et al., (2014)	30bp	top2	1551.057
Human_interleukin-23	m01		Apta-MCTS	Li et al., (2014)	50bp	top2	1494.735
Human_interleukin-23	m01		Apta-MCTS	Li et al., (2014)	90bp	top2	1818.748
Human_interleukin-23	m01		Apta-MCTS	Li et al., (2014)	30bp	top3	1410.755
Human_interleukin-23	m01		Apta-MCTS	Li et al., (2014)	70bp	top3	1654.838
Human_interleukin-23	m01		Apta-MCTS	Li et al., (2014)	90bp	top3	1695.677
Human_interleukin-23	m01		Apta-MCTS	Li et al., (2014)	50bp	top3	1579.089
Human_interleukin-23	m01		Apta-MCTS	Li et al., (2014)	90bp	top4	1560.809
Human_interleukin-23	m01		Apta-MCTS	Li et al., (2014)	70bp	top4	1583.539
Human_interleukin-23	m01		Apta-MCTS	Li et al., (2014)	30bp	top4	1581.5
Human_interleukin-23	m01		Apta-MCTS	Li et al., (2014)	50bp	top4	1537.843
Human_interleukin-23	m01		Apta-MCTS	Li et al., (2014)	30bp	top5	1542.209
Human_interleukin-23	m01		Apta-MCTS	Li et al., (2014)	90bp	top5	1690.656
Human_interleukin-23	m01		Apta-MCTS	Li et al., (2014)	50bp	top5	1551.805
Human_interleukin-23	m01		Apta-MCTS	Li et al., (2014)	70bp	top5	1750.952
Human_interleukin-23	m01		Apta-MCTS	Li et al., (2014)	70bp	top6	1716.488
Human_interleukin-23	m01		Apta-MCTS	Li et al., (2014)	90bp	top6	1712.429
Human_interleukin-23	m01		Apta-MCTS	Li et al., (2014)	30bp	top6	1400.947
Human_interleukin-23	m01		Apta-MCTS	Li et al., (2014)	50bp	top6	1617.192
Human_interleukin-23	m01		Apta-MCTS	Li et al., (2014)	70bp	top7	1715.025
Human_interleukin-23	m01		Apta-MCTS	Li et al., (2014)	30bp	top7	1538.463
Human_interleukin-23	m01		Apta-MCTS	Li et al., (2014)	90bp	top7	1809.44
Human_interleukin-23	m01		Apta-MCTS	Li et al., (2014)	50bp	top7	1591.793
Human_interleukin-23	m01		Apta-MCTS	Li et al., (2014)	50bp	top8	1528.521
Human_interleukin-23	m01		Apta-MCTS	Li et al., (2014)	70bp	top8	1500.129
Human_interleukin-23	m01		Apta-MCTS	Li et al., (2014)	30bp	top8	1541.869
Human_interleukin-23	m01		Apta-MCTS	Li et al., (2014)	90bp	top8	1799.522
Human_interleukin-23	m01		Apta-MCTS	Li et al., (2014)	30bp	top9	1678.705
Human_interleukin-23	m01		Apta-MCTS	Li et al., (2014)	90bp	top9	1765.226
Human_interleukin-23	m01		Apta-MCTS	Li et al., (2014)	70bp	top9	1721.586
Human_interleukin-23	m01		Apta-MCTS	Li et al., (2014)	50bp	top9	1503.427
Human_interleukin-23	m01		Lee and Han (2019)	Li et al., (2014)	70bp	top0	1442.963
Human_interleukin-23	m01		Lee and Han (2019)	Li et al., (2014)	50bp	top0	1506.962
Human_interleukin-23	m01		Lee and Han (2019)	Li et al., (2014)	30bp	top0	1690.686
Human_interleukin-23	m01		Lee and Han (2019)	Li et al., (2014)	90bp	top0	1497.702
Human_interleukin-23	m01		Lee and Han (2019)	Li et al., (2014)	30bp	top1	1470.39
Human_interleukin-23	m01		Lee and Han (2019)	Li et al., (2014)	90bp	top1	1727.692
Human_interleukin-23	m01		Lee and Han (2019)	Li et al., (2014)	50bp	top1	1426.303
Human_interleukin-23	m01		Lee and Han (2019)	Li et al., (2014)	70bp	top1	1632.974
Human_interleukin-23	m01		Lee and Han (2019)	Li et al., (2014)	30bp	top2	1402.359
Human_interleukin-23	m01		Lee and Han (2019)	Li et al., (2014)	50bp	top2	1433.893
Human_interleukin-23	m01		Lee and Han (2019)	Li et al., (2014)	70bp	top2	1571.463
Human_interleukin-23	m01		Lee and Han (2019)	Li et al., (2014)	90bp	top2	1440.179
Human_interleukin-23	m01		Lee and Han (2019)	Li et al., (2014)	30bp	top3	1433.978
Human_interleukin-23	m01		Lee and Han (2019)	Li et al., (2014)	90bp	top3	1577.504
Human_interleukin-23	m01		Lee and Han (2019)	Li et al., (2014)	70bp	top3	1525.18
Human_interleukin-23	m01		Lee and Han (2019)	Li et al., (2014)	50bp	top3	1674.178
Human_interleukin-23	m01		Lee and Han (2019)	Li et al., (2014)	50bp	top4	1513.554
Human_interleukin-23	m01		Lee and Han (2019)	Li et al., (2014)	30bp	top4	1508.37
Human_interleukin-23	m01		Lee and Han (2019)	Li et al., (2014)	70bp	top4	1687.755
Human_interleukin-23	m01		Lee and Han (2019)	Li et al., (2014)	90bp	top4	1616.627
Human_interleukin-23	m01		Lee and Han (2019)	Li et al., (2014)	50bp	top5	1510.973
Human_interleukin-23	m01		Lee and Han (2019)	Li et al., (2014)	30bp	top5	1529.233
Human_interleukin-23	m01		Lee and Han (2019)	Li et al., (2014)	70bp	top5	1422.251
Human_interleukin-23	m01		Lee and Han (2019)	Li et al., (2014)	90bp	top5	1651.66
Human_interleukin-23	m01		Lee and Han (2019)	Li et al., (2014)	70bp	top6	1455.547
Human_interleukin-23	m01		Lee and Han (2019)	Li et al., (2014)	90bp	top6	1561.245
Human_interleukin-23	m01		Lee and Han (2019)	Li et al., (2014)	30bp	top6	1758.863
Human_interleukin-23	m01		Lee and Han (2019)	Li et al., (2014)	50bp	top6	1551.619
Human_interleukin-23	m01		Lee and Han (2019)	Li et al., (2014)	30bp	top7	1475.982
Human_interleukin-23	m01		Lee and Han (2019)	Li et al., (2014)	50bp	top7	1281.902
Human_interleukin-23	m01		Lee and Han (2019)	Li et al., (2014)	70bp	top7	1448.683
Human_interleukin-23	m01		Lee and Han (2019)	Li et al., (2014)	90bp	top7	1467.207
Human_interleukin-23	m01		Lee and Han (2019)	Li et al., (2014)	70bp	top8	1440.393
Human_interleukin-23	m01		Lee and Han (2019)	Li et al., (2014)	90bp	top8	1481.058
Human_interleukin-23	m01		Lee and Han (2019)	Li et al., (2014)	50bp	top8	1447.26
Human_interleukin-23	m01		Lee and Han (2019)	Li et al., (2014)	30bp	top8	1559.35
Human_interleukin-23	m01		Lee and Han (2019)	Li et al., (2014)	30bp	top9	1435.771
Human_interleukin-23	m01		Lee and Han (2019)	Li et al., (2014)	70bp	top9	1401.947
Human_interleukin-23	m01		Lee and Han (2019)	Li et al., (2014)	50bp	top9	1326.204
Human_interleukin-23	m01		Lee and Han (2019)	Li et al., (2014)	90bp	top9	1398.241
Human_interleukin-23	m01	17155909-Human_interleukin-23-2	Known aptamers		74bp		1666.812
Keratinocyte_growth_factor	m01		Apta-MCTS	Li et al., (2014)	30bp	top0	1326.482
Keratinocyte_growth_factor	m01		Apta-MCTS	Li et al., (2014)	90bp	top0	1472.495
Keratinocyte_growth_factor	m01		Apta-MCTS	Li et al., (2014)	50bp	top0	1457.229
Keratinocyte_growth_factor	m01		Apta-MCTS	Li et al., (2014)	70bp	top0	1517.068
Keratinocyte_growth_factor	m01		Apta-MCTS	Li et al., (2014)	50bp	top1	1551.408
Keratinocyte_growth_factor	m01		Apta-MCTS	Li et al., (2014)	90bp	top1	1389.712
Keratinocyte_growth_factor	m01		Apta-MCTS	Li et al., (2014)	30bp	top1	1515.539
Keratinocyte_growth_factor	m01		Apta-MCTS	Li et al., (2014)	70bp	top1	1381.72
Keratinocyte_growth_factor	m01		Apta-MCTS	Li et al., (2014)	70bp	top2	1292.328
Keratinocyte_growth_factor	m01		Apta-MCTS	Li et al., (2014)	50bp	top2	1584.151
Keratinocyte_growth_factor	m01		Apta-MCTS	Li et al., (2014)	30bp	top2	1374.813
Keratinocyte_growth_factor	m01		Apta-MCTS	Li et al., (2014)	90bp	top2	1302.279
Keratinocyte_growth_factor	m01		Apta-MCTS	Li et al., (2014)	70bp	top3	1347.347
Keratinocyte_growth_factor	m01		Apta-MCTS	Li et al., (2014)	30bp	top3	1323.547
Keratinocyte_growth_factor	m01		Apta-MCTS	Li et al., (2014)	90bp	top3	1355.73
Keratinocyte_growth_factor	m01		Apta-MCTS	Li et al., (2014)	50bp	top3	1400.998
Keratinocyte_growth_factor	m01		Apta-MCTS	Li et al., (2014)	70bp	top4	1422.855
Keratinocyte_growth_factor	m01		Apta-MCTS	Li et al., (2014)	90bp	top4	1466.275
Keratinocyte_growth_factor	m01		Apta-MCTS	Li et al., (2014)	50bp	top4	1550.767
Keratinocyte_growth_factor	m01		Apta-MCTS	Li et al., (2014)	30bp	top4	1444.707
Keratinocyte_growth_factor	m01		Apta-MCTS	Li et al., (2014)	70bp	top5	1330.175
Keratinocyte_growth_factor	m01		Apta-MCTS	Li et al., (2014)	90bp	top5	1604.467
Keratinocyte_growth_factor	m01		Apta-MCTS	Li et al., (2014)	30bp	top5	1351.991
Keratinocyte_growth_factor	m01		Apta-MCTS	Li et al., (2014)	50bp	top5	1389.634
Keratinocyte_growth_factor	m01		Apta-MCTS	Li et al., (2014)	30bp	top6	1251.608
Keratinocyte_growth_factor	m01		Apta-MCTS	Li et al., (2014)	90bp	top6	1360.588
Keratinocyte_growth_factor	m01		Apta-MCTS	Li et al., (2014)	50bp	top6	1533.04
Keratinocyte_growth_factor	m01		Apta-MCTS	Li et al., (2014)	70bp	top6	1523.295
Keratinocyte_growth_factor	m01		Apta-MCTS	Li et al., (2014)	30bp	top7	1354.714
Keratinocyte_growth_factor	m01		Apta-MCTS	Li et al., (2014)	50bp	top7	1421.207
Keratinocyte_growth_factor	m01		Apta-MCTS	Li et al., (2014)	70bp	top7	1483.407
Keratinocyte_growth_factor	m01		Apta-MCTS	Li et al., (2014)	90bp	top7	1485.217
Keratinocyte_growth_factor	m01		Apta-MCTS	Li et al., (2014)	30bp	top8	1322.272
Keratinocyte_growth_factor	m01		Apta-MCTS	Li et al., (2014)	50bp	top8	1384.06
Keratinocyte_growth_factor	m01		Apta-MCTS	Li et al., (2014)	90bp	top8	1490.272
Keratinocyte_growth_factor	m01		Apta-MCTS	Li et al., (2014)	70bp	top8	1398.007
Keratinocyte_growth_factor	m01		Apta-MCTS	Li et al., (2014)	30bp	top9	1258.146
Keratinocyte_growth_factor	m01		Apta-MCTS	Li et al., (2014)	50bp	top9	1462.881
Keratinocyte_growth_factor	m01		Apta-MCTS	Li et al., (2014)	70bp	top9	1529.274
Keratinocyte_growth_factor	m01		Apta-MCTS	Li et al., (2014)	90bp	top9	1409.527
Keratinocyte_growth_factor	m01		Lee and Han (2019)	Li et al., (2014)	30bp	top0	1268.087
Keratinocyte_growth_factor	m01		Lee and Han (2019)	Li et al., (2014)	90bp	top0	1364.002
Keratinocyte_growth_factor	m01		Lee and Han (2019)	Li et al., (2014)	70bp	top0	1283.92
Keratinocyte_growth_factor	m01		Lee and Han (2019)	Li et al., (2014)	50bp	top0	1312.012
Keratinocyte_growth_factor	m01		Lee and Han (2019)	Li et al., (2014)	30bp	top1	1309.44
Keratinocyte_growth_factor	m01		Lee and Han (2019)	Li et al., (2014)	50bp	top1	1187.556
Keratinocyte_growth_factor	m01		Lee and Han (2019)	Li et al., (2014)	90bp	top1	1260.644
Keratinocyte_growth_factor	m01		Lee and Han (2019)	Li et al., (2014)	70bp	top1	1208.165
Keratinocyte_growth_factor	m01		Lee and Han (2019)	Li et al., (2014)	70bp	top2	1293.873
Keratinocyte_growth_factor	m01		Lee and Han (2019)	Li et al., (2014)	50bp	top2	1359.209
Keratinocyte_growth_factor	m01		Lee and Han (2019)	Li et al., (2014)	30bp	top2	1227.718
Keratinocyte_growth_factor	m01		Lee and Han (2019)	Li et al., (2014)	90bp	top2	1449.852
Keratinocyte_growth_factor	m01		Lee and Han (2019)	Li et al., (2014)	50bp	top3	1388.433
Keratinocyte_growth_factor	m01		Lee and Han (2019)	Li et al., (2014)	30bp	top3	1314.463
Keratinocyte_growth_factor	m01		Lee and Han (2019)	Li et al., (2014)	70bp	top3	1480.177
Keratinocyte_growth_factor	m01		Lee and Han (2019)	Li et al., (2014)	90bp	top3	1420.617
Keratinocyte_growth_factor	m01		Lee and Han (2019)	Li et al., (2014)	70bp	top4	1395.156
Keratinocyte_growth_factor	m01		Lee and Han (2019)	Li et al., (2014)	30bp	top4	1488.625
Keratinocyte_growth_factor	m01		Lee and Han (2019)	Li et al., (2014)	90bp	top4	1458.724
Keratinocyte_growth_factor	m01		Lee and Han (2019)	Li et al., (2014)	50bp	top4	1368.466
Keratinocyte_growth_factor	m01		Lee and Han (2019)	Li et al., (2014)	30bp	top5	1273.852
Keratinocyte_growth_factor	m01		Lee and Han (2019)	Li et al., (2014)	70bp	top5	1409.941
Keratinocyte_growth_factor	m01		Lee and Han (2019)	Li et al., (2014)	50bp	top5	1379.989
Keratinocyte_growth_factor	m01		Lee and Han (2019)	Li et al., (2014)	90bp	top5	1244.513
Keratinocyte_growth_factor	m01		Lee and Han (2019)	Li et al., (2014)	70bp	top6	1324.687
Keratinocyte_growth_factor	m01		Lee and Han (2019)	Li et al., (2014)	30bp	top6	1458.062
Keratinocyte_growth_factor	m01		Lee and Han (2019)	Li et al., (2014)	90bp	top6	1270.689
Keratinocyte_growth_factor	m01		Lee and Han (2019)	Li et al., (2014)	50bp	top6	1406.297
Keratinocyte_growth_factor	m01		Lee and Han (2019)	Li et al., (2014)	70bp	top7	1402.934
Keratinocyte_growth_factor	m01		Lee and Han (2019)	Li et al., (2014)	50bp	top7	1318.208
Keratinocyte_growth_factor	m01		Lee and Han (2019)	Li et al., (2014)	30bp	top7	1413.937
Keratinocyte_growth_factor	m01		Lee and Han (2019)	Li et al., (2014)	90bp	top7	1296.542
Keratinocyte_growth_factor	m01		Lee and Han (2019)	Li et al., (2014)	50bp	top8	1379.212
Keratinocyte_growth_factor	m01		Lee and Han (2019)	Li et al., (2014)	30bp	top8	1385.811
Keratinocyte_growth_factor	m01		Lee and Han (2019)	Li et al., (2014)	90bp	top8	1372.654
Keratinocyte_growth_factor	m01		Lee and Han (2019)	Li et al., (2014)	70bp	top8	1421.698
Keratinocyte_growth_factor	m01		Lee and Han (2019)	Li et al., (2014)	30bp	top9	1295.002
Keratinocyte_growth_factor	m01		Lee and Han (2019)	Li et al., (2014)	90bp	top9	1304.762
Keratinocyte_growth_factor	m01		Lee and Han (2019)	Li et al., (2014)	70bp	top9	1240.401
Keratinocyte_growth_factor	m01		Lee and Han (2019)	Li et al., (2014)	50bp	top9	1331.631
Keratinocyte_growth_factor	m01	9035109-keratinocyte_growth_factor-6	Known aptamers		39bp		1284.729
NFkappaB_p65	m01		Apta-MCTS	Li et al., (2014)	70bp	top0	1543.726
NFkappaB_p65	m01		Apta-MCTS	Li et al., (2014)	90bp	top0	1240.119
NFkappaB_p65	m01		Apta-MCTS	Li et al., (2014)	30bp	top0	1215.626
NFkappaB_p65	m01		Apta-MCTS	Li et al., (2014)	50bp	top0	1230.411
NFkappaB_p65	m01		Apta-MCTS	Li et al., (2014)	90bp	top1	1328.08
NFkappaB_p65	m01		Apta-MCTS	Li et al., (2014)	50bp	top1	1273.108
NFkappaB_p65	m01		Apta-MCTS	Li et al., (2014)	70bp	top1	1358.309
NFkappaB_p65	m01		Apta-MCTS	Li et al., (2014)	30bp	top1	1196.976
NFkappaB_p65	m01		Apta-MCTS	Li et al., (2014)	90bp	top2	1495.059
NFkappaB_p65	m01		Apta-MCTS	Li et al., (2014)	30bp	top2	1197.278
NFkappaB_p65	m01		Apta-MCTS	Li et al., (2014)	50bp	top2	1223.456
NFkappaB_p65	m01		Apta-MCTS	Li et al., (2014)	70bp	top2	1346.302
NFkappaB_p65	m01		Apta-MCTS	Li et al., (2014)	70bp	top3	1377.573
NFkappaB_p65	m01		Apta-MCTS	Li et al., (2014)	90bp	top3	1469.111
NFkappaB_p65	m01		Apta-MCTS	Li et al., (2014)	50bp	top3	1535.534
NFkappaB_p65	m01		Apta-MCTS	Li et al., (2014)	30bp	top3	1254.327
NFkappaB_p65	m01		Apta-MCTS	Li et al., (2014)	50bp	top4	1386.745
NFkappaB_p65	m01		Apta-MCTS	Li et al., (2014)	70bp	top4	1357.392
NFkappaB_p65	m01		Apta-MCTS	Li et al., (2014)	30bp	top4	1175.836
NFkappaB_p65	m01		Apta-MCTS	Li et al., (2014)	90bp	top4	1437.766
NFkappaB_p65	m01		Apta-MCTS	Li et al., (2014)	70bp	top5	1382.786
NFkappaB_p65	m01		Apta-MCTS	Li et al., (2014)	50bp	top5	1193.298
NFkappaB_p65	m01		Apta-MCTS	Li et al., (2014)	30bp	top5	1247.734
NFkappaB_p65	m01		Apta-MCTS	Li et al., (2014)	90bp	top5	1336.842
NFkappaB_p65	m01		Apta-MCTS	Li et al., (2014)	50bp	top6	1243.011
NFkappaB_p65	m01		Apta-MCTS	Li et al., (2014)	30bp	top6	1288.395
NFkappaB_p65	m01		Apta-MCTS	Li et al., (2014)	90bp	top6	1295.562
NFkappaB_p65	m01		Apta-MCTS	Li et al., (2014)	70bp	top6	1251.894
NFkappaB_p65	m01		Apta-MCTS	Li et al., (2014)	50bp	top7	1272.701
NFkappaB_p65	m01		Apta-MCTS	Li et al., (2014)	30bp	top7	1221.044
NFkappaB_p65	m01		Apta-MCTS	Li et al., (2014)	90bp	top7	1382.334
NFkappaB_p65	m01		Apta-MCTS	Li et al., (2014)	70bp	top7	1295.394
NFkappaB_p65	m01		Apta-MCTS	Li et al., (2014)	70bp	top8	1302.763
NFkappaB_p65	m01		Apta-MCTS	Li et al., (2014)	50bp	top8	1391.534
NFkappaB_p65	m01		Apta-MCTS	Li et al., (2014)	30bp	top8	1320.715
NFkappaB_p65	m01		Apta-MCTS	Li et al., (2014)	90bp	top8	1537.526
NFkappaB_p65	m01		Apta-MCTS	Li et al., (2014)	30bp	top9	1180.366
NFkappaB_p65	m01		Apta-MCTS	Li et al., (2014)	90bp	top9	1436.913
NFkappaB_p65	m01		Apta-MCTS	Li et al., (2014)	70bp	top9	1345.32
NFkappaB_p65	m01		Apta-MCTS	Li et al., (2014)	50bp	top9	1326.28
NFkappaB_p65	m01		Lee and Han (2019)	Li et al., (2014)	70bp	top0	1204.463
NFkappaB_p65	m01		Lee and Han (2019)	Li et al., (2014)	30bp	top0	1195.828
NFkappaB_p65	m01		Lee and Han (2019)	Li et al., (2014)	90bp	top0	1153.344
NFkappaB_p65	m01		Lee and Han (2019)	Li et al., (2014)	50bp	top0	1626.511
NFkappaB_p65	m01		Lee and Han (2019)	Li et al., (2014)	50bp	top1	1260.436
NFkappaB_p65	m01		Lee and Han (2019)	Li et al., (2014)	70bp	top1	1269.762
NFkappaB_p65	m01		Lee and Han (2019)	Li et al., (2014)	90bp	top1	1271.546
NFkappaB_p65	m01		Lee and Han (2019)	Li et al., (2014)	30bp	top1	1290.149
NFkappaB_p65	m01		Lee and Han (2019)	Li et al., (2014)	30bp	top2	1250.711
NFkappaB_p65	m01		Lee and Han (2019)	Li et al., (2014)	90bp	top2	1206.496
NFkappaB_p65	m01		Lee and Han (2019)	Li et al., (2014)	70bp	top2	1202.272
NFkappaB_p65	m01		Lee and Han (2019)	Li et al., (2014)	50bp	top2	1237.96
NFkappaB_p65	m01		Lee and Han (2019)	Li et al., (2014)	70bp	top3	1126.007
NFkappaB_p65	m01		Lee and Han (2019)	Li et al., (2014)	50bp	top3	1210.945
NFkappaB_p65	m01		Lee and Han (2019)	Li et al., (2014)	30bp	top3	1162.879
NFkappaB_p65	m01		Lee and Han (2019)	Li et al., (2014)	90bp	top3	1221.779
NFkappaB_p65	m01		Lee and Han (2019)	Li et al., (2014)	90bp	top4	1180.397
NFkappaB_p65	m01		Lee and Han (2019)	Li et al., (2014)	70bp	top4	1206.431
NFkappaB_p65	m01		Lee and Han (2019)	Li et al., (2014)	30bp	top4	1195.608
NFkappaB_p65	m01		Lee and Han (2019)	Li et al., (2014)	50bp	top4	1280.394
NFkappaB_p65	m01		Lee and Han (2019)	Li et al., (2014)	30bp	top5	1228.521
NFkappaB_p65	m01		Lee and Han (2019)	Li et al., (2014)	70bp	top5	1157.909
NFkappaB_p65	m01		Lee and Han (2019)	Li et al., (2014)	50bp	top5	1255.112
NFkappaB_p65	m01		Lee and Han (2019)	Li et al., (2014)	90bp	top5	1260.296
NFkappaB_p65	m01		Lee and Han (2019)	Li et al., (2014)	90bp	top6	1149.604
NFkappaB_p65	m01		Lee and Han (2019)	Li et al., (2014)	30bp	top6	1219.537
NFkappaB_p65	m01		Lee and Han (2019)	Li et al., (2014)	50bp	top6	1250.954
NFkappaB_p65	m01		Lee and Han (2019)	Li et al., (2014)	70bp	top6	1284.677
NFkappaB_p65	m01		Lee and Han (2019)	Li et al., (2014)	90bp	top7	1250.504
NFkappaB_p65	m01		Lee and Han (2019)	Li et al., (2014)	70bp	top7	1328.561
NFkappaB_p65	m01		Lee and Han (2019)	Li et al., (2014)	50bp	top7	1243.223
NFkappaB_p65	m01		Lee and Han (2019)	Li et al., (2014)	30bp	top7	1328.561
NFkappaB_p65	m01		Lee and Han (2019)	Li et al., (2014)	50bp	top8	1301.644
NFkappaB_p65	m01		Lee and Han (2019)	Li et al., (2014)	90bp	top8	1175.161
NFkappaB_p65	m01		Lee and Han (2019)	Li et al., (2014)	70bp	top8	1199.657
NFkappaB_p65	m01		Lee and Han (2019)	Li et al., (2014)	30bp	top8	1202.124
NFkappaB_p65	m01		Lee and Han (2019)	Li et al., (2014)	90bp	top9	1318.911
NFkappaB_p65	m01		Lee and Han (2019)	Li et al., (2014)	30bp	top9	1191.923
NFkappaB_p65	m01		Lee and Han (2019)	Li et al., (2014)	50bp	top9	1227.657
NFkappaB_p65	m01		Lee and Han (2019)	Li et al., (2014)	70bp	top9	1139.812
NFkappaB_p65	m01	18426920-NFkB-Ma-2	Known aptamers		60bp		1400.666
Oncostatin_M	m01		Apta-MCTS	Li et al., (2014)	70bp	top0	1023.24
Oncostatin_M	m01		Apta-MCTS	Li et al., (2014)	30bp	top0	945.286
Oncostatin_M	m01		Apta-MCTS	Li et al., (2014)	50bp	top0	1272.725
Oncostatin_M	m01		Apta-MCTS	Li et al., (2014)	90bp	top0	1094.248
Oncostatin_M	m01		Apta-MCTS	Li et al., (2014)	90bp	top1	1144.37
Oncostatin_M	m01		Apta-MCTS	Li et al., (2014)	70bp	top1	1180.922
Oncostatin_M	m01		Apta-MCTS	Li et al., (2014)	30bp	top1	1020.688
Oncostatin_M	m01		Apta-MCTS	Li et al., (2014)	50bp	top1	962.464
Oncostatin_M	m01		Apta-MCTS	Li et al., (2014)	50bp	top2	987.316
Oncostatin_M	m01		Apta-MCTS	Li et al., (2014)	30bp	top2	971.679
Oncostatin_M	m01		Apta-MCTS	Li et al., (2014)	90bp	top2	1087.422
Oncostatin_M	m01		Apta-MCTS	Li et al., (2014)	70bp	top2	1166.442
Oncostatin_M	m01		Apta-MCTS	Li et al., (2014)	70bp	top3	1135.211
Oncostatin_M	m01		Apta-MCTS	Li et al., (2014)	50bp	top3	1015.133
Oncostatin_M	m01		Apta-MCTS	Li et al., (2014)	30bp	top3	1194.248
Oncostatin_M	m01		Apta-MCTS	Li et al., (2014)	90bp	top3	1209.998
Oncostatin_M	m01		Apta-MCTS	Li et al., (2014)	70bp	top4	1072.549
Oncostatin_M	m01		Apta-MCTS	Li et al., (2014)	90bp	top4	1088.857
Oncostatin_M	m01		Apta-MCTS	Li et al., (2014)	50bp	top4	1013.748
Oncostatin_M	m01		Apta-MCTS	Li et al., (2014)	30bp	top4	975.474
Oncostatin_M	m01		Apta-MCTS	Li et al., (2014)	30bp	top5	942.993
Oncostatin_M	m01		Apta-MCTS	Li et al., (2014)	90bp	top5	1092.898
Oncostatin_M	m01		Apta-MCTS	Li et al., (2014)	70bp	top5	1210.355
Oncostatin_M	m01		Apta-MCTS	Li et al., (2014)	50bp	top5	1064.6
Oncostatin_M	m01		Apta-MCTS	Li et al., (2014)	70bp	top6	1012.251
Oncostatin_M	m01		Apta-MCTS	Li et al., (2014)	50bp	top6	1142.54
Oncostatin_M	m01		Apta-MCTS	Li et al., (2014)	30bp	top6	975.969
Oncostatin_M	m01		Apta-MCTS	Li et al., (2014)	90bp	top6	1197.184
Oncostatin_M	m01		Apta-MCTS	Li et al., (2014)	90bp	top7	1016.689
Oncostatin_M	m01		Apta-MCTS	Li et al., (2014)	50bp	top7	1130.194
Oncostatin_M	m01		Apta-MCTS	Li et al., (2014)	30bp	top7	995.055
Oncostatin_M	m01		Apta-MCTS	Li et al., (2014)	70bp	top7	1331.053
Oncostatin_M	m01		Apta-MCTS	Li et al., (2014)	30bp	top8	949.669
Oncostatin_M	m01		Apta-MCTS	Li et al., (2014)	70bp	top8	1159.722
Oncostatin_M	m01		Apta-MCTS	Li et al., (2014)	90bp	top8	1130.341
Oncostatin_M	m01		Apta-MCTS	Li et al., (2014)	50bp	top8	1081.055
Oncostatin_M	m01		Apta-MCTS	Li et al., (2014)	50bp	top9	1024.829
Oncostatin_M	m01		Apta-MCTS	Li et al., (2014)	90bp	top9	1108.654
Oncostatin_M	m01		Apta-MCTS	Li et al., (2014)	30bp	top9	1021.834
Oncostatin_M	m01		Apta-MCTS	Li et al., (2014)	70bp	top9	1024.096
Oncostatin_M	m01		Lee and Han (2019)	Li et al., (2014)	70bp	top0	1011.584
Oncostatin_M	m01		Lee and Han (2019)	Li et al., (2014)	50bp	top0	918.893
Oncostatin_M	m01		Lee and Han (2019)	Li et al., (2014)	30bp	top0	970.354
Oncostatin_M	m01		Lee and Han (2019)	Li et al., (2014)	90bp	top0	1031.044
Oncostatin_M	m01		Lee and Han (2019)	Li et al., (2014)	70bp	top1	893.538
Oncostatin_M	m01		Lee and Han (2019)	Li et al., (2014)	90bp	top1	908.775
Oncostatin_M	m01		Lee and Han (2019)	Li et al., (2014)	30bp	top1	1058.635
Oncostatin_M	m01		Lee and Han (2019)	Li et al., (2014)	50bp	top1	914.297
Oncostatin_M	m01		Lee and Han (2019)	Li et al., (2014)	90bp	top2	875.355
Oncostatin_M	m01		Lee and Han (2019)	Li et al., (2014)	70bp	top2	964.238
Oncostatin_M	m01		Lee and Han (2019)	Li et al., (2014)	50bp	top2	963.808
Oncostatin_M	m01		Lee and Han (2019)	Li et al., (2014)	30bp	top2	982.027
Oncostatin_M	m01		Lee and Han (2019)	Li et al., (2014)	30bp	top3	1012.692
Oncostatin_M	m01		Lee and Han (2019)	Li et al., (2014)	50bp	top3	1017.203
Oncostatin_M	m01		Lee and Han (2019)	Li et al., (2014)	70bp	top3	995.924
Oncostatin_M	m01		Lee and Han (2019)	Li et al., (2014)	90bp	top3	1066.526
Oncostatin_M	m01		Lee and Han (2019)	Li et al., (2014)	90bp	top4	1014.516
Oncostatin_M	m01		Lee and Han (2019)	Li et al., (2014)	30bp	top4	994.584
Oncostatin_M	m01		Lee and Han (2019)	Li et al., (2014)	70bp	top4	915.301
Oncostatin_M	m01		Lee and Han (2019)	Li et al., (2014)	50bp	top4	1061.251
Oncostatin_M	m01		Lee and Han (2019)	Li et al., (2014)	30bp	top5	947.103
Oncostatin_M	m01		Lee and Han (2019)	Li et al., (2014)	50bp	top5	950.096
Oncostatin_M	m01		Lee and Han (2019)	Li et al., (2014)	70bp	top5	989.713
Oncostatin_M	m01		Lee and Han (2019)	Li et al., (2014)	90bp	top5	972.98
Oncostatin_M	m01		Lee and Han (2019)	Li et al., (2014)	50bp	top6	944.894
Oncostatin_M	m01		Lee and Han (2019)	Li et al., (2014)	30bp	top6	932.344
Oncostatin_M	m01		Lee and Han (2019)	Li et al., (2014)	90bp	top6	926.555
Oncostatin_M	m01		Lee and Han (2019)	Li et al., (2014)	70bp	top6	977.854
Oncostatin_M	m01		Lee and Han (2019)	Li et al., (2014)	70bp	top7	1019.722
Oncostatin_M	m01		Lee and Han (2019)	Li et al., (2014)	90bp	top7	967.588
Oncostatin_M	m01		Lee and Han (2019)	Li et al., (2014)	30bp	top7	1041.159
Oncostatin_M	m01		Lee and Han (2019)	Li et al., (2014)	50bp	top7	983.143
Oncostatin_M	m01		Lee and Han (2019)	Li et al., (2014)	50bp	top8	1005.841
Oncostatin_M	m01		Lee and Han (2019)	Li et al., (2014)	30bp	top8	970.115
Oncostatin_M	m01		Lee and Han (2019)	Li et al., (2014)	70bp	top8	974.432
Oncostatin_M	m01		Lee and Han (2019)	Li et al., (2014)	90bp	top8	962.348
Oncostatin_M	m01		Lee and Han (2019)	Li et al., (2014)	50bp	top9	993.213
Oncostatin_M	m01		Lee and Han (2019)	Li et al., (2014)	70bp	top9	1054.562
Oncostatin_M	m01		Lee and Han (2019)	Li et al., (2014)	30bp	top9	916.355
Oncostatin_M	m01		Lee and Han (2019)	Li et al., (2014)	90bp	top9	1060
Oncostatin_M	m01	10882721-Oncostatin_M-4	Known aptamers		39bp		956.404
Oncostatin_M	m01	10882721-Oncostatin_M-15	Known aptamers		39bp		945.259
PSMA	m01		Apta-MCTS	Li et al., (2014)	90bp	top0	3004.879
PSMA	m01		Apta-MCTS	Li et al., (2014)	30bp	top0	2004.8
PSMA	m01		Apta-MCTS	Li et al., (2014)	50bp	top0	2172.238
PSMA	m01		Apta-MCTS	Li et al., (2014)	70bp	top0	2246.505
PSMA	m01		Apta-MCTS	Li et al., (2014)	70bp	top1	1804.759
PSMA	m01		Apta-MCTS	Li et al., (2014)	50bp	top1	1861.158
PSMA	m01		Apta-MCTS	Li et al., (2014)	30bp	top1	1886.463
PSMA	m01		Apta-MCTS	Li et al., (2014)	90bp	top1	2073.58
PSMA	m01		Apta-MCTS	Li et al., (2014)	70bp	top2	2066.859
PSMA	m01		Apta-MCTS	Li et al., (2014)	50bp	top2	1911.338
PSMA	m01		Apta-MCTS	Li et al., (2014)	30bp	top2	2297.771
PSMA	m01		Apta-MCTS	Li et al., (2014)	90bp	top2	1898.861
PSMA	m01		Apta-MCTS	Li et al., (2014)	90bp	top3	2084.586
PSMA	m01		Apta-MCTS	Li et al., (2014)	30bp	top3	1830.286
PSMA	m01		Apta-MCTS	Li et al., (2014)	50bp	top3	1899.312
PSMA	m01		Apta-MCTS	Li et al., (2014)	70bp	top3	2317.076
PSMA	m01		Apta-MCTS	Li et al., (2014)	70bp	top4	2105.407
PSMA	m01		Apta-MCTS	Li et al., (2014)	90bp	top4	2078.302
PSMA	m01		Apta-MCTS	Li et al., (2014)	30bp	top4	1884.677
PSMA	m01		Apta-MCTS	Li et al., (2014)	50bp	top4	1883.877
PSMA	m01		Apta-MCTS	Li et al., (2014)	50bp	top5	2041.342
PSMA	m01		Apta-MCTS	Li et al., (2014)	30bp	top5	2070.176
PSMA	m01		Apta-MCTS	Li et al., (2014)	90bp	top5	1948.512
PSMA	m01		Apta-MCTS	Li et al., (2014)	70bp	top5	2047
PSMA	m01		Apta-MCTS	Li et al., (2014)	50bp	top6	1765.495
PSMA	m01		Apta-MCTS	Li et al., (2014)	70bp	top6	2225.24
PSMA	m01		Apta-MCTS	Li et al., (2014)	90bp	top6	2266.147
PSMA	m01		Apta-MCTS	Li et al., (2014)	30bp	top6	1899.606
PSMA	m01		Apta-MCTS	Li et al., (2014)	50bp	top7	2054.509
PSMA	m01		Apta-MCTS	Li et al., (2014)	30bp	top7	2513.197
PSMA	m01		Apta-MCTS	Li et al., (2014)	70bp	top7	1841.998
PSMA	m01		Apta-MCTS	Li et al., (2014)	90bp	top7	2031.817
PSMA	m01		Apta-MCTS	Li et al., (2014)	70bp	top8	2290.131
PSMA	m01		Apta-MCTS	Li et al., (2014)	90bp	top8	1950.773
PSMA	m01		Apta-MCTS	Li et al., (2014)	50bp	top8	1953.734
PSMA	m01		Apta-MCTS	Li et al., (2014)	30bp	top8	2075.168
PSMA	m01		Apta-MCTS	Li et al., (2014)	50bp	top9	2101.935
PSMA	m01		Apta-MCTS	Li et al., (2014)	70bp	top9	2206.812
PSMA	m01		Apta-MCTS	Li et al., (2014)	90bp	top9	2091.26
PSMA	m01		Apta-MCTS	Li et al., (2014)	30bp	top9	2241.96
PSMA	m01		Lee and Han (2019)	Li et al., (2014)	30bp	top0	1899.349
PSMA	m01		Lee and Han (2019)	Li et al., (2014)	50bp	top0	1956.239
PSMA	m01		Lee and Han (2019)	Li et al., (2014)	90bp	top0	1906.278
PSMA	m01		Lee and Han (2019)	Li et al., (2014)	70bp	top0	2729.689
PSMA	m01		Lee and Han (2019)	Li et al., (2014)	30bp	top1	1944.556
PSMA	m01		Lee and Han (2019)	Li et al., (2014)	70bp	top1	1953.365
PSMA	m01		Lee and Han (2019)	Li et al., (2014)	50bp	top1	2174.765
PSMA	m01		Lee and Han (2019)	Li et al., (2014)	90bp	top1	2154.991
PSMA	m01		Lee and Han (2019)	Li et al., (2014)	70bp	top2	2029.786
PSMA	m01		Lee and Han (2019)	Li et al., (2014)	50bp	top2	1802.002
PSMA	m01		Lee and Han (2019)	Li et al., (2014)	30bp	top2	1871.04
PSMA	m01		Lee and Han (2019)	Li et al., (2014)	90bp	top2	2180.977
PSMA	m01		Lee and Han (2019)	Li et al., (2014)	70bp	top3	2319.598
PSMA	m01		Lee and Han (2019)	Li et al., (2014)	30bp	top3	2056.64
PSMA	m01		Lee and Han (2019)	Li et al., (2014)	50bp	top3	2244.634
PSMA	m01		Lee and Han (2019)	Li et al., (2014)	90bp	top3	2126.516
PSMA	m01		Lee and Han (2019)	Li et al., (2014)	50bp	top4	2058.828
PSMA	m01		Lee and Han (2019)	Li et al., (2014)	30bp	top4	2201.415
PSMA	m01		Lee and Han (2019)	Li et al., (2014)	70bp	top4	1960.995
PSMA	m01		Lee and Han (2019)	Li et al., (2014)	90bp	top4	2242.483
PSMA	m01		Lee and Han (2019)	Li et al., (2014)	30bp	top5	1918.682
PSMA	m01		Lee and Han (2019)	Li et al., (2014)	90bp	top5	1859.947
PSMA	m01		Lee and Han (2019)	Li et al., (2014)	50bp	top5	1938.571
PSMA	m01		Lee and Han (2019)	Li et al., (2014)	70bp	top5	1911.005
PSMA	m01		Lee and Han (2019)	Li et al., (2014)	50bp	top6	1942.274
PSMA	m01		Lee and Han (2019)	Li et al., (2014)	30bp	top6	1981.268
PSMA	m01		Lee and Han (2019)	Li et al., (2014)	90bp	top6	2070.771
PSMA	m01		Lee and Han (2019)	Li et al., (2014)	70bp	top6	2123.331
PSMA	m01		Lee and Han (2019)	Li et al., (2014)	30bp	top7	1862.453
PSMA	m01		Lee and Han (2019)	Li et al., (2014)	90bp	top7	2040.109
PSMA	m01		Lee and Han (2019)	Li et al., (2014)	50bp	top7	1982.009
PSMA	m01		Lee and Han (2019)	Li et al., (2014)	70bp	top7	2004.319
PSMA	m01		Lee and Han (2019)	Li et al., (2014)	70bp	top8	1836.822
PSMA	m01		Lee and Han (2019)	Li et al., (2014)	90bp	top8	2168.281
PSMA	m01		Lee and Han (2019)	Li et al., (2014)	30bp	top8	1908.214
PSMA	m01		Lee and Han (2019)	Li et al., (2014)	50bp	top8	1738.486
PSMA	m01		Lee and Han (2019)	Li et al., (2014)	90bp	top9	1979.215
PSMA	m01		Lee and Han (2019)	Li et al., (2014)	70bp	top9	2181.524
PSMA	m01		Lee and Han (2019)	Li et al., (2014)	30bp	top9	2081.711
PSMA	m01		Lee and Han (2019)	Li et al., (2014)	50bp	top9	2091.856
PSMA	m01	12124337-PSMA-2	Known aptamers		40bp		1987.589
Plasminogen_activator_inhibitor-1	m01		Apta-MCTS	Li et al., (2014)	90bp	top0	1879.313
Plasminogen_activator_inhibitor-1	m01		Apta-MCTS	Li et al., (2014)	70bp	top0	1985.701
Plasminogen_activator_inhibitor-1	m01		Apta-MCTS	Li et al., (2014)	30bp	top0	1897.659
Plasminogen_activator_inhibitor-1	m01		Apta-MCTS	Li et al., (2014)	50bp	top0	1892.561
Plasminogen_activator_inhibitor-1	m01		Apta-MCTS	Li et al., (2014)	90bp	top1	1739.158
Plasminogen_activator_inhibitor-1	m01		Apta-MCTS	Li et al., (2014)	70bp	top1	1856.404
Plasminogen_activator_inhibitor-1	m01		Apta-MCTS	Li et al., (2014)	50bp	top1	1826.024
Plasminogen_activator_inhibitor-1	m01		Apta-MCTS	Li et al., (2014)	30bp	top1	1683.02
Plasminogen_activator_inhibitor-1	m01		Apta-MCTS	Li et al., (2014)	50bp	top2	2211.127
Plasminogen_activator_inhibitor-1	m01		Apta-MCTS	Li et al., (2014)	30bp	top2	1931.243
Plasminogen_activator_inhibitor-1	m01		Apta-MCTS	Li et al., (2014)	70bp	top2	1941.999
Plasminogen_activator_inhibitor-1	m01		Apta-MCTS	Li et al., (2014)	90bp	top2	1797.268
Plasminogen_activator_inhibitor-1	m01		Apta-MCTS	Li et al., (2014)	70bp	top3	1702.233
Plasminogen_activator_inhibitor-1	m01		Apta-MCTS	Li et al., (2014)	90bp	top3	1746.875
Plasminogen_activator_inhibitor-1	m01		Apta-MCTS	Li et al., (2014)	50bp	top3	1696.703
Plasminogen_activator_inhibitor-1	m01		Apta-MCTS	Li et al., (2014)	30bp	top3	1979.065
Plasminogen_activator_inhibitor-1	m01		Apta-MCTS	Li et al., (2014)	70bp	top4	2056.722
Plasminogen_activator_inhibitor-1	m01		Apta-MCTS	Li et al., (2014)	30bp	top4	1821.808
Plasminogen_activator_inhibitor-1	m01		Apta-MCTS	Li et al., (2014)	90bp	top4	1831.903
Plasminogen_activator_inhibitor-1	m01		Apta-MCTS	Li et al., (2014)	50bp	top4	1993.683
Plasminogen_activator_inhibitor-1	m01		Apta-MCTS	Li et al., (2014)	50bp	top5	1710.776
Plasminogen_activator_inhibitor-1	m01		Apta-MCTS	Li et al., (2014)	30bp	top5	1577.958
Plasminogen_activator_inhibitor-1	m01		Apta-MCTS	Li et al., (2014)	70bp	top5	2374.506
Plasminogen_activator_inhibitor-1	m01		Apta-MCTS	Li et al., (2014)	90bp	top5	1842.22
Plasminogen_activator_inhibitor-1	m01		Apta-MCTS	Li et al., (2014)	90bp	top6	2083.073
Plasminogen_activator_inhibitor-1	m01		Apta-MCTS	Li et al., (2014)	70bp	top6	1757.756
Plasminogen_activator_inhibitor-1	m01		Apta-MCTS	Li et al., (2014)	30bp	top6	1762.914
Plasminogen_activator_inhibitor-1	m01		Apta-MCTS	Li et al., (2014)	50bp	top6	1752.429
Plasminogen_activator_inhibitor-1	m01		Apta-MCTS	Li et al., (2014)	30bp	top7	1816.738
Plasminogen_activator_inhibitor-1	m01		Apta-MCTS	Li et al., (2014)	50bp	top7	1840.431
Plasminogen_activator_inhibitor-1	m01		Apta-MCTS	Li et al., (2014)	70bp	top7	1963.767
Plasminogen_activator_inhibitor-1	m01		Apta-MCTS	Li et al., (2014)	90bp	top7	1804.7
Plasminogen_activator_inhibitor-1	m01		Apta-MCTS	Li et al., (2014)	30bp	top8	1871.492
Plasminogen_activator_inhibitor-1	m01		Apta-MCTS	Li et al., (2014)	50bp	top8	1984.713
Plasminogen_activator_inhibitor-1	m01		Apta-MCTS	Li et al., (2014)	90bp	top8	2110.614
Plasminogen_activator_inhibitor-1	m01		Apta-MCTS	Li et al., (2014)	70bp	top8	1950.823
Plasminogen_activator_inhibitor-1	m01		Apta-MCTS	Li et al., (2014)	70bp	top9	1781.43
Plasminogen_activator_inhibitor-1	m01		Apta-MCTS	Li et al., (2014)	30bp	top9	1629.835
Plasminogen_activator_inhibitor-1	m01		Apta-MCTS	Li et al., (2014)	90bp	top9	1892.975
Plasminogen_activator_inhibitor-1	m01		Apta-MCTS	Li et al., (2014)	50bp	top9	1836.047
Plasminogen_activator_inhibitor-1	m01		Lee and Han (2019)	Li et al., (2014)	50bp	top0	1755.121
Plasminogen_activator_inhibitor-1	m01		Lee and Han (2019)	Li et al., (2014)	30bp	top0	2150.118
Plasminogen_activator_inhibitor-1	m01		Lee and Han (2019)	Li et al., (2014)	90bp	top0	1924.752
Plasminogen_activator_inhibitor-1	m01		Lee and Han (2019)	Li et al., (2014)	70bp	top0	1729.545
Plasminogen_activator_inhibitor-1	m01		Lee and Han (2019)	Li et al., (2014)	50bp	top1	1874.951
Plasminogen_activator_inhibitor-1	m01		Lee and Han (2019)	Li et al., (2014)	70bp	top1	1974.776
Plasminogen_activator_inhibitor-1	m01		Lee and Han (2019)	Li et al., (2014)	90bp	top1	1881.251
Plasminogen_activator_inhibitor-1	m01		Lee and Han (2019)	Li et al., (2014)	30bp	top1	1606.346
Plasminogen_activator_inhibitor-1	m01		Lee and Han (2019)	Li et al., (2014)	70bp	top2	1937.229
Plasminogen_activator_inhibitor-1	m01		Lee and Han (2019)	Li et al., (2014)	90bp	top2	1895.601
Plasminogen_activator_inhibitor-1	m01		Lee and Han (2019)	Li et al., (2014)	30bp	top2	1680.955
Plasminogen_activator_inhibitor-1	m01		Lee and Han (2019)	Li et al., (2014)	50bp	top2	2000.276
Plasminogen_activator_inhibitor-1	m01		Lee and Han (2019)	Li et al., (2014)	90bp	top3	1818.456
Plasminogen_activator_inhibitor-1	m01		Lee and Han (2019)	Li et al., (2014)	50bp	top3	1882.064
Plasminogen_activator_inhibitor-1	m01		Lee and Han (2019)	Li et al., (2014)	30bp	top3	1713.393
Plasminogen_activator_inhibitor-1	m01		Lee and Han (2019)	Li et al., (2014)	70bp	top3	1855.215
Plasminogen_activator_inhibitor-1	m01		Lee and Han (2019)	Li et al., (2014)	50bp	top4	2073.409
Plasminogen_activator_inhibitor-1	m01		Lee and Han (2019)	Li et al., (2014)	30bp	top4	2027.347
Plasminogen_activator_inhibitor-1	m01		Lee and Han (2019)	Li et al., (2014)	70bp	top4	2078.634
Plasminogen_activator_inhibitor-1	m01		Lee and Han (2019)	Li et al., (2014)	90bp	top4	1833.891
Plasminogen_activator_inhibitor-1	m01		Lee and Han (2019)	Li et al., (2014)	30bp	top5	2320.787
Plasminogen_activator_inhibitor-1	m01		Lee and Han (2019)	Li et al., (2014)	50bp	top5	2254.724
Plasminogen_activator_inhibitor-1	m01		Lee and Han (2019)	Li et al., (2014)	90bp	top5	2022.482
Plasminogen_activator_inhibitor-1	m01		Lee and Han (2019)	Li et al., (2014)	70bp	top5	2067.481
Plasminogen_activator_inhibitor-1	m01		Lee and Han (2019)	Li et al., (2014)	50bp	top6	1937.63
Plasminogen_activator_inhibitor-1	m01		Lee and Han (2019)	Li et al., (2014)	90bp	top6	2012.627
Plasminogen_activator_inhibitor-1	m01		Lee and Han (2019)	Li et al., (2014)	70bp	top6	2069.689
Plasminogen_activator_inhibitor-1	m01		Lee and Han (2019)	Li et al., (2014)	30bp	top6	1627.162
Plasminogen_activator_inhibitor-1	m01		Lee and Han (2019)	Li et al., (2014)	70bp	top7	1813.908
Plasminogen_activator_inhibitor-1	m01		Lee and Han (2019)	Li et al., (2014)	90bp	top7	1643.64
Plasminogen_activator_inhibitor-1	m01		Lee and Han (2019)	Li et al., (2014)	30bp	top7	1849.511
Plasminogen_activator_inhibitor-1	m01		Lee and Han (2019)	Li et al., (2014)	50bp	top7	1853.541
Plasminogen_activator_inhibitor-1	m01		Lee and Han (2019)	Li et al., (2014)	90bp	top8	1672.842
Plasminogen_activator_inhibitor-1	m01		Lee and Han (2019)	Li et al., (2014)	30bp	top8	1976.492
Plasminogen_activator_inhibitor-1	m01		Lee and Han (2019)	Li et al., (2014)	50bp	top8	2024.211
Plasminogen_activator_inhibitor-1	m01		Lee and Han (2019)	Li et al., (2014)	70bp	top8	1783.542
Plasminogen_activator_inhibitor-1	m01		Lee and Han (2019)	Li et al., (2014)	70bp	top9	1916.285
Plasminogen_activator_inhibitor-1	m01		Lee and Han (2019)	Li et al., (2014)	50bp	top9	1826.47
Plasminogen_activator_inhibitor-1	m01		Lee and Han (2019)	Li et al., (2014)	30bp	top9	1954.319
Plasminogen_activator_inhibitor-1	m01		Lee and Han (2019)	Li et al., (2014)	90bp	top9	1934.254
Plasminogen_activator_inhibitor-1	m01	20387790-PAI-1-2	Known aptamers		79bp		1790.788
RNA_polymerase	m01		Apta-MCTS	Li et al., (2014)	90bp	top0	1662.97
RNA_polymerase	m01		Apta-MCTS	Li et al., (2014)	30bp	top0	1634.282
RNA_polymerase	m01		Apta-MCTS	Li et al., (2014)	70bp	top0	1922.491
RNA_polymerase	m01		Apta-MCTS	Li et al., (2014)	50bp	top0	1679.071
RNA_polymerase	m01		Apta-MCTS	Li et al., (2014)	30bp	top1	1547.002
RNA_polymerase	m01		Apta-MCTS	Li et al., (2014)	90bp	top1	1760.811
RNA_polymerase	m01		Apta-MCTS	Li et al., (2014)	50bp	top1	1691.071
RNA_polymerase	m01		Apta-MCTS	Li et al., (2014)	70bp	top1	1593.163
RNA_polymerase	m01		Apta-MCTS	Li et al., (2014)	70bp	top2	1917.138
RNA_polymerase	m01		Apta-MCTS	Li et al., (2014)	90bp	top2	1748.26
RNA_polymerase	m01		Apta-MCTS	Li et al., (2014)	50bp	top2	1533.678
RNA_polymerase	m01		Apta-MCTS	Li et al., (2014)	30bp	top2	1334.154
RNA_polymerase	m01		Apta-MCTS	Li et al., (2014)	70bp	top3	1670.96
RNA_polymerase	m01		Apta-MCTS	Li et al., (2014)	50bp	top3	1756.815
RNA_polymerase	m01		Apta-MCTS	Li et al., (2014)	30bp	top3	1441.138
RNA_polymerase	m01		Apta-MCTS	Li et al., (2014)	90bp	top3	1639.957
RNA_polymerase	m01		Apta-MCTS	Li et al., (2014)	70bp	top4	1638.675
RNA_polymerase	m01		Apta-MCTS	Li et al., (2014)	90bp	top4	1750.483
RNA_polymerase	m01		Apta-MCTS	Li et al., (2014)	30bp	top4	1544.032
RNA_polymerase	m01		Apta-MCTS	Li et al., (2014)	50bp	top4	1660.24
RNA_polymerase	m01		Apta-MCTS	Li et al., (2014)	70bp	top5	1719.916
RNA_polymerase	m01		Apta-MCTS	Li et al., (2014)	50bp	top5	1497.203
RNA_polymerase	m01		Apta-MCTS	Li et al., (2014)	30bp	top5	1564.168
RNA_polymerase	m01		Apta-MCTS	Li et al., (2014)	90bp	top5	1655.261
RNA_polymerase	m01		Apta-MCTS	Li et al., (2014)	70bp	top6	1641.456
RNA_polymerase	m01		Apta-MCTS	Li et al., (2014)	50bp	top6	1651.514
RNA_polymerase	m01		Apta-MCTS	Li et al., (2014)	90bp	top6	1490.596
RNA_polymerase	m01		Apta-MCTS	Li et al., (2014)	30bp	top6	1494.031
RNA_polymerase	m01		Apta-MCTS	Li et al., (2014)	30bp	top7	1451.883
RNA_polymerase	m01		Apta-MCTS	Li et al., (2014)	50bp	top7	1707.162
RNA_polymerase	m01		Apta-MCTS	Li et al., (2014)	90bp	top7	1595.084
RNA_polymerase	m01		Apta-MCTS	Li et al., (2014)	70bp	top7	1662.167
RNA_polymerase	m01		Apta-MCTS	Li et al., (2014)	30bp	top8	1520.027
RNA_polymerase	m01		Apta-MCTS	Li et al., (2014)	70bp	top8	1576.641
RNA_polymerase	m01		Apta-MCTS	Li et al., (2014)	50bp	top8	1494.548
RNA_polymerase	m01		Apta-MCTS	Li et al., (2014)	90bp	top8	1831.64
RNA_polymerase	m01		Apta-MCTS	Li et al., (2014)	50bp	top9	1584.239
RNA_polymerase	m01		Apta-MCTS	Li et al., (2014)	70bp	top9	1730.439
RNA_polymerase	m01		Apta-MCTS	Li et al., (2014)	30bp	top9	1417.951
RNA_polymerase	m01		Apta-MCTS	Li et al., (2014)	90bp	top9	1641.37
RNA_polymerase	m01		Lee and Han (2019)	Li et al., (2014)	70bp	top0	1531.36
RNA_polymerase	m01		Lee and Han (2019)	Li et al., (2014)	90bp	top0	1475.282
RNA_polymerase	m01		Lee and Han (2019)	Li et al., (2014)	50bp	top0	1487.489
RNA_polymerase	m01		Lee and Han (2019)	Li et al., (2014)	30bp	top0	1634.6
RNA_polymerase	m01		Lee and Han (2019)	Li et al., (2014)	30bp	top1	1618.707
RNA_polymerase	m01		Lee and Han (2019)	Li et al., (2014)	90bp	top1	1486.365
RNA_polymerase	m01		Lee and Han (2019)	Li et al., (2014)	50bp	top1	1406.145
RNA_polymerase	m01		Lee and Han (2019)	Li et al., (2014)	70bp	top1	1423.297
RNA_polymerase	m01		Lee and Han (2019)	Li et al., (2014)	50bp	top2	1715.304
RNA_polymerase	m01		Lee and Han (2019)	Li et al., (2014)	90bp	top2	1488.733
RNA_polymerase	m01		Lee and Han (2019)	Li et al., (2014)	70bp	top2	1572.727
RNA_polymerase	m01		Lee and Han (2019)	Li et al., (2014)	30bp	top2	1612.832
RNA_polymerase	m01		Lee and Han (2019)	Li et al., (2014)	50bp	top3	1449.751
RNA_polymerase	m01		Lee and Han (2019)	Li et al., (2014)	30bp	top3	1592.605
RNA_polymerase	m01		Lee and Han (2019)	Li et al., (2014)	90bp	top3	1492.802
RNA_polymerase	m01		Lee and Han (2019)	Li et al., (2014)	70bp	top3	1533.628
RNA_polymerase	m01		Lee and Han (2019)	Li et al., (2014)	70bp	top4	1564.96
RNA_polymerase	m01		Lee and Han (2019)	Li et al., (2014)	90bp	top4	1430.097
RNA_polymerase	m01		Lee and Han (2019)	Li et al., (2014)	50bp	top4	1458.812
RNA_polymerase	m01		Lee and Han (2019)	Li et al., (2014)	30bp	top4	1608.968
RNA_polymerase	m01		Lee and Han (2019)	Li et al., (2014)	50bp	top5	1617.702
RNA_polymerase	m01		Lee and Han (2019)	Li et al., (2014)	30bp	top5	1449.649
RNA_polymerase	m01		Lee and Han (2019)	Li et al., (2014)	70bp	top5	1472.718
RNA_polymerase	m01		Lee and Han (2019)	Li et al., (2014)	90bp	top5	1700.53
RNA_polymerase	m01		Lee and Han (2019)	Li et al., (2014)	90bp	top6	1564.235
RNA_polymerase	m01		Lee and Han (2019)	Li et al., (2014)	30bp	top6	1399.553
RNA_polymerase	m01		Lee and Han (2019)	Li et al., (2014)	70bp	top6	1515.206
RNA_polymerase	m01		Lee and Han (2019)	Li et al., (2014)	50bp	top6	1534.603
RNA_polymerase	m01		Lee and Han (2019)	Li et al., (2014)	30bp	top7	1438.736
RNA_polymerase	m01		Lee and Han (2019)	Li et al., (2014)	70bp	top7	1431.945
RNA_polymerase	m01		Lee and Han (2019)	Li et al., (2014)	50bp	top7	1382.302
RNA_polymerase	m01		Lee and Han (2019)	Li et al., (2014)	90bp	top7	1687.808
RNA_polymerase	m01		Lee and Han (2019)	Li et al., (2014)	50bp	top8	1569.835
RNA_polymerase	m01		Lee and Han (2019)	Li et al., (2014)	90bp	top8	1467.266
RNA_polymerase	m01		Lee and Han (2019)	Li et al., (2014)	70bp	top8	1468.849
RNA_polymerase	m01		Lee and Han (2019)	Li et al., (2014)	30bp	top8	1672.4
RNA_polymerase	m01		Lee and Han (2019)	Li et al., (2014)	70bp	top9	1434.451
RNA_polymerase	m01		Lee and Han (2019)	Li et al., (2014)	30bp	top9	1533.762
RNA_polymerase	m01		Lee and Han (2019)	Li et al., (2014)	50bp	top9	1496.654
RNA_polymerase	m01		Lee and Han (2019)	Li et al., (2014)	90bp	top9	1543.982
RNA_polymerase	m01	18388495-RNAPol-2	Known aptamers		78bp		1781.493
Rabbit_immunoglobulin_G_IgG	m01		Apta-MCTS	Li et al., (2014)	30bp	top0	1369.964
Rabbit_immunoglobulin_G_IgG	m01		Apta-MCTS	Li et al., (2014)	90bp	top0	1377.289
Rabbit_immunoglobulin_G_IgG	m01		Apta-MCTS	Li et al., (2014)	50bp	top0	1442.845
Rabbit_immunoglobulin_G_IgG	m01		Apta-MCTS	Li et al., (2014)	70bp	top0	1534.076
Rabbit_immunoglobulin_G_IgG	m01		Apta-MCTS	Li et al., (2014)	50bp	top1	1279.75
Rabbit_immunoglobulin_G_IgG	m01		Apta-MCTS	Li et al., (2014)	90bp	top1	1534.207
Rabbit_immunoglobulin_G_IgG	m01		Apta-MCTS	Li et al., (2014)	30bp	top1	1272.313
Rabbit_immunoglobulin_G_IgG	m01		Apta-MCTS	Li et al., (2014)	70bp	top1	1510.172
Rabbit_immunoglobulin_G_IgG	m01		Apta-MCTS	Li et al., (2014)	30bp	top2	1377.456
Rabbit_immunoglobulin_G_IgG	m01		Apta-MCTS	Li et al., (2014)	90bp	top2	1392.135
Rabbit_immunoglobulin_G_IgG	m01		Apta-MCTS	Li et al., (2014)	70bp	top2	1389.529
Rabbit_immunoglobulin_G_IgG	m01		Apta-MCTS	Li et al., (2014)	50bp	top2	1371.439
Rabbit_immunoglobulin_G_IgG	m01		Apta-MCTS	Li et al., (2014)	90bp	top3	1502.374
Rabbit_immunoglobulin_G_IgG	m01		Apta-MCTS	Li et al., (2014)	50bp	top3	1415.733
Rabbit_immunoglobulin_G_IgG	m01		Apta-MCTS	Li et al., (2014)	70bp	top3	1282.203
Rabbit_immunoglobulin_G_IgG	m01		Apta-MCTS	Li et al., (2014)	30bp	top3	1226.04
Rabbit_immunoglobulin_G_IgG	m01		Apta-MCTS	Li et al., (2014)	70bp	top4	1325.124
Rabbit_immunoglobulin_G_IgG	m01		Apta-MCTS	Li et al., (2014)	50bp	top4	1332.795
Rabbit_immunoglobulin_G_IgG	m01		Apta-MCTS	Li et al., (2014)	30bp	top4	1144.225
Rabbit_immunoglobulin_G_IgG	m01		Apta-MCTS	Li et al., (2014)	90bp	top4	1587.874
Rabbit_immunoglobulin_G_IgG	m01		Apta-MCTS	Li et al., (2014)	50bp	top5	1464.41
Rabbit_immunoglobulin_G_IgG	m01		Apta-MCTS	Li et al., (2014)	70bp	top5	1364.298
Rabbit_immunoglobulin_G_IgG	m01		Apta-MCTS	Li et al., (2014)	90bp	top5	1375.664
Rabbit_immunoglobulin_G_IgG	m01		Apta-MCTS	Li et al., (2014)	30bp	top5	1503.96
Rabbit_immunoglobulin_G_IgG	m01		Apta-MCTS	Li et al., (2014)	30bp	top6	1456.904
Rabbit_immunoglobulin_G_IgG	m01		Apta-MCTS	Li et al., (2014)	70bp	top6	1452.125
Rabbit_immunoglobulin_G_IgG	m01		Apta-MCTS	Li et al., (2014)	90bp	top6	1470.997
Rabbit_immunoglobulin_G_IgG	m01		Apta-MCTS	Li et al., (2014)	50bp	top6	1490.806
Rabbit_immunoglobulin_G_IgG	m01		Apta-MCTS	Li et al., (2014)	50bp	top7	1321.253
Rabbit_immunoglobulin_G_IgG	m01		Apta-MCTS	Li et al., (2014)	30bp	top7	1279.178
Rabbit_immunoglobulin_G_IgG	m01		Apta-MCTS	Li et al., (2014)	90bp	top7	1382.253
Rabbit_immunoglobulin_G_IgG	m01		Apta-MCTS	Li et al., (2014)	70bp	top7	1426.49
Rabbit_immunoglobulin_G_IgG	m01		Apta-MCTS	Li et al., (2014)	90bp	top8	1424.96
Rabbit_immunoglobulin_G_IgG	m01		Apta-MCTS	Li et al., (2014)	30bp	top8	1319.405
Rabbit_immunoglobulin_G_IgG	m01		Apta-MCTS	Li et al., (2014)	50bp	top8	1411.996
Rabbit_immunoglobulin_G_IgG	m01		Apta-MCTS	Li et al., (2014)	70bp	top8	1489.705
Rabbit_immunoglobulin_G_IgG	m01		Apta-MCTS	Li et al., (2014)	30bp	top9	1327.676
Rabbit_immunoglobulin_G_IgG	m01		Apta-MCTS	Li et al., (2014)	50bp	top9	1336.638
Rabbit_immunoglobulin_G_IgG	m01		Apta-MCTS	Li et al., (2014)	70bp	top9	1428.749
Rabbit_immunoglobulin_G_IgG	m01		Apta-MCTS	Li et al., (2014)	90bp	top9	1537.31
Rabbit_immunoglobulin_G_IgG	m01		Lee and Han (2019)	Li et al., (2014)	30bp	top0	1180.806
Rabbit_immunoglobulin_G_IgG	m01		Lee and Han (2019)	Li et al., (2014)	70bp	top0	1239.13
Rabbit_immunoglobulin_G_IgG	m01		Lee and Han (2019)	Li et al., (2014)	90bp	top0	1254.419
Rabbit_immunoglobulin_G_IgG	m01		Lee and Han (2019)	Li et al., (2014)	50bp	top0	1311.781
Rabbit_immunoglobulin_G_IgG	m01		Lee and Han (2019)	Li et al., (2014)	30bp	top1	1326.609
Rabbit_immunoglobulin_G_IgG	m01		Lee and Han (2019)	Li et al., (2014)	70bp	top1	1300.833
Rabbit_immunoglobulin_G_IgG	m01		Lee and Han (2019)	Li et al., (2014)	90bp	top1	1269.145
Rabbit_immunoglobulin_G_IgG	m01		Lee and Han (2019)	Li et al., (2014)	50bp	top1	1365.838
Rabbit_immunoglobulin_G_IgG	m01		Lee and Han (2019)	Li et al., (2014)	70bp	top2	1261.058
Rabbit_immunoglobulin_G_IgG	m01		Lee and Han (2019)	Li et al., (2014)	50bp	top2	1258.193
Rabbit_immunoglobulin_G_IgG	m01		Lee and Han (2019)	Li et al., (2014)	30bp	top2	1281.408
Rabbit_immunoglobulin_G_IgG	m01		Lee and Han (2019)	Li et al., (2014)	90bp	top2	1411.67
Rabbit_immunoglobulin_G_IgG	m01		Lee and Han (2019)	Li et al., (2014)	50bp	top3	1214.498
Rabbit_immunoglobulin_G_IgG	m01		Lee and Han (2019)	Li et al., (2014)	30bp	top3	1178.777
Rabbit_immunoglobulin_G_IgG	m01		Lee and Han (2019)	Li et al., (2014)	70bp	top3	1339.745
Rabbit_immunoglobulin_G_IgG	m01		Lee and Han (2019)	Li et al., (2014)	90bp	top3	1219.145
Rabbit_immunoglobulin_G_IgG	m01		Lee and Han (2019)	Li et al., (2014)	70bp	top4	1377.019
Rabbit_immunoglobulin_G_IgG	m01		Lee and Han (2019)	Li et al., (2014)	50bp	top4	1247.48
Rabbit_immunoglobulin_G_IgG	m01		Lee and Han (2019)	Li et al., (2014)	90bp	top4	1265.599
Rabbit_immunoglobulin_G_IgG	m01		Lee and Han (2019)	Li et al., (2014)	30bp	top4	1345.953
Rabbit_immunoglobulin_G_IgG	m01		Lee and Han (2019)	Li et al., (2014)	70bp	top5	1381.627
Rabbit_immunoglobulin_G_IgG	m01		Lee and Han (2019)	Li et al., (2014)	30bp	top5	1315.736
Rabbit_immunoglobulin_G_IgG	m01		Lee and Han (2019)	Li et al., (2014)	90bp	top5	1428.729
Rabbit_immunoglobulin_G_IgG	m01		Lee and Han (2019)	Li et al., (2014)	50bp	top5	1202.578
Rabbit_immunoglobulin_G_IgG	m01		Lee and Han (2019)	Li et al., (2014)	90bp	top6	1267.627
Rabbit_immunoglobulin_G_IgG	m01		Lee and Han (2019)	Li et al., (2014)	30bp	top6	1278.204
Rabbit_immunoglobulin_G_IgG	m01		Lee and Han (2019)	Li et al., (2014)	70bp	top6	1190.46
Rabbit_immunoglobulin_G_IgG	m01		Lee and Han (2019)	Li et al., (2014)	50bp	top6	1231.762
Rabbit_immunoglobulin_G_IgG	m01		Lee and Han (2019)	Li et al., (2014)	70bp	top7	1205.335
Rabbit_immunoglobulin_G_IgG	m01		Lee and Han (2019)	Li et al., (2014)	50bp	top7	1451.455
Rabbit_immunoglobulin_G_IgG	m01		Lee and Han (2019)	Li et al., (2014)	30bp	top7	1230.662
Rabbit_immunoglobulin_G_IgG	m01		Lee and Han (2019)	Li et al., (2014)	90bp	top7	1336.78
Rabbit_immunoglobulin_G_IgG	m01		Lee and Han (2019)	Li et al., (2014)	90bp	top8	1187.326
Rabbit_immunoglobulin_G_IgG	m01		Lee and Han (2019)	Li et al., (2014)	50bp	top8	1206.73
Rabbit_immunoglobulin_G_IgG	m01		Lee and Han (2019)	Li et al., (2014)	70bp	top8	1239.785
Rabbit_immunoglobulin_G_IgG	m01		Lee and Han (2019)	Li et al., (2014)	30bp	top8	1307.187
Rabbit_immunoglobulin_G_IgG	m01		Lee and Han (2019)	Li et al., (2014)	90bp	top9	1296.429
Rabbit_immunoglobulin_G_IgG	m01		Lee and Han (2019)	Li et al., (2014)	70bp	top9	1355.505
Rabbit_immunoglobulin_G_IgG	m01		Lee and Han (2019)	Li et al., (2014)	50bp	top9	1267.898
Rabbit_immunoglobulin_G_IgG	m01		Lee and Han (2019)	Li et al., (2014)	30bp	top9	1290.08
Rabbit_immunoglobulin_G_IgG	m01	18252191-Rabbit_IgG-1	Known aptamers		74bp		1361.346
Recombinant_CUG-binding_protein_1_Open_Reading_Frame_ORF	m01		Apta-MCTS	Li et al., (2014)	70bp	top0	883.165
Recombinant_CUG-binding_protein_1_Open_Reading_Frame_ORF	m01		Apta-MCTS	Li et al., (2014)	30bp	top0	825.676
Recombinant_CUG-binding_protein_1_Open_Reading_Frame_ORF	m01		Apta-MCTS	Li et al., (2014)	50bp	top0	983.296
Recombinant_CUG-binding_protein_1_Open_Reading_Frame_ORF	m01		Apta-MCTS	Li et al., (2014)	90bp	top0	999.067
Recombinant_CUG-binding_protein_1_Open_Reading_Frame_ORF	m01		Apta-MCTS	Li et al., (2014)	90bp	top1	1115.227
Recombinant_CUG-binding_protein_1_Open_Reading_Frame_ORF	m01		Apta-MCTS	Li et al., (2014)	70bp	top1	976.468
Recombinant_CUG-binding_protein_1_Open_Reading_Frame_ORF	m01		Apta-MCTS	Li et al., (2014)	30bp	top1	781.462
Recombinant_CUG-binding_protein_1_Open_Reading_Frame_ORF	m01		Apta-MCTS	Li et al., (2014)	50bp	top1	963.478
Recombinant_CUG-binding_protein_1_Open_Reading_Frame_ORF	m01		Apta-MCTS	Li et al., (2014)	70bp	top2	965.261
Recombinant_CUG-binding_protein_1_Open_Reading_Frame_ORF	m01		Apta-MCTS	Li et al., (2014)	30bp	top2	827.076
Recombinant_CUG-binding_protein_1_Open_Reading_Frame_ORF	m01		Apta-MCTS	Li et al., (2014)	50bp	top2	957.627
Recombinant_CUG-binding_protein_1_Open_Reading_Frame_ORF	m01		Apta-MCTS	Li et al., (2014)	90bp	top2	1082.219
Recombinant_CUG-binding_protein_1_Open_Reading_Frame_ORF	m01		Apta-MCTS	Li et al., (2014)	70bp	top3	992.141
Recombinant_CUG-binding_protein_1_Open_Reading_Frame_ORF	m01		Apta-MCTS	Li et al., (2014)	50bp	top3	898.052
Recombinant_CUG-binding_protein_1_Open_Reading_Frame_ORF	m01		Apta-MCTS	Li et al., (2014)	90bp	top3	1133.752
Recombinant_CUG-binding_protein_1_Open_Reading_Frame_ORF	m01		Apta-MCTS	Li et al., (2014)	30bp	top3	885.26
Recombinant_CUG-binding_protein_1_Open_Reading_Frame_ORF	m01		Apta-MCTS	Li et al., (2014)	30bp	top4	773.408
Recombinant_CUG-binding_protein_1_Open_Reading_Frame_ORF	m01		Apta-MCTS	Li et al., (2014)	50bp	top4	967.474
Recombinant_CUG-binding_protein_1_Open_Reading_Frame_ORF	m01		Apta-MCTS	Li et al., (2014)	90bp	top4	1082.145
Recombinant_CUG-binding_protein_1_Open_Reading_Frame_ORF	m01		Apta-MCTS	Li et al., (2014)	70bp	top4	1033.733
Recombinant_CUG-binding_protein_1_Open_Reading_Frame_ORF	m01		Apta-MCTS	Li et al., (2014)	30bp	top5	910.939
Recombinant_CUG-binding_protein_1_Open_Reading_Frame_ORF	m01		Apta-MCTS	Li et al., (2014)	90bp	top5	1031.894
Recombinant_CUG-binding_protein_1_Open_Reading_Frame_ORF	m01		Apta-MCTS	Li et al., (2014)	50bp	top5	880.093
Recombinant_CUG-binding_protein_1_Open_Reading_Frame_ORF	m01		Apta-MCTS	Li et al., (2014)	70bp	top5	986.596
Recombinant_CUG-binding_protein_1_Open_Reading_Frame_ORF	m01		Apta-MCTS	Li et al., (2014)	30bp	top6	908.028
Recombinant_CUG-binding_protein_1_Open_Reading_Frame_ORF	m01		Apta-MCTS	Li et al., (2014)	70bp	top6	984.83
Recombinant_CUG-binding_protein_1_Open_Reading_Frame_ORF	m01		Apta-MCTS	Li et al., (2014)	90bp	top6	1009.45
Recombinant_CUG-binding_protein_1_Open_Reading_Frame_ORF	m01		Apta-MCTS	Li et al., (2014)	50bp	top6	836.313
Recombinant_CUG-binding_protein_1_Open_Reading_Frame_ORF	m01		Apta-MCTS	Li et al., (2014)	70bp	top7	936.931
Recombinant_CUG-binding_protein_1_Open_Reading_Frame_ORF	m01		Apta-MCTS	Li et al., (2014)	50bp	top7	851
Recombinant_CUG-binding_protein_1_Open_Reading_Frame_ORF	m01		Apta-MCTS	Li et al., (2014)	30bp	top7	911.634
Recombinant_CUG-binding_protein_1_Open_Reading_Frame_ORF	m01		Apta-MCTS	Li et al., (2014)	90bp	top7	980.638
Recombinant_CUG-binding_protein_1_Open_Reading_Frame_ORF	m01		Apta-MCTS	Li et al., (2014)	90bp	top8	1038.638
Recombinant_CUG-binding_protein_1_Open_Reading_Frame_ORF	m01		Apta-MCTS	Li et al., (2014)	30bp	top8	780.619
Recombinant_CUG-binding_protein_1_Open_Reading_Frame_ORF	m01		Apta-MCTS	Li et al., (2014)	50bp	top8	824.189
Recombinant_CUG-binding_protein_1_Open_Reading_Frame_ORF	m01		Apta-MCTS	Li et al., (2014)	70bp	top8	968.599
Recombinant_CUG-binding_protein_1_Open_Reading_Frame_ORF	m01		Apta-MCTS	Li et al., (2014)	50bp	top9	828.736
Recombinant_CUG-binding_protein_1_Open_Reading_Frame_ORF	m01		Apta-MCTS	Li et al., (2014)	30bp	top9	791.299
Recombinant_CUG-binding_protein_1_Open_Reading_Frame_ORF	m01		Apta-MCTS	Li et al., (2014)	70bp	top9	928.155
Recombinant_CUG-binding_protein_1_Open_Reading_Frame_ORF	m01		Apta-MCTS	Li et al., (2014)	90bp	top9	924.339
Recombinant_CUG-binding_protein_1_Open_Reading_Frame_ORF	m01		Lee and Han (2019)	Li et al., (2014)	90bp	top0	-1
Recombinant_CUG-binding_protein_1_Open_Reading_Frame_ORF	m01		Lee and Han (2019)	Li et al., (2014)	70bp	top0	-1
Recombinant_CUG-binding_protein_1_Open_Reading_Frame_ORF	m01		Lee and Han (2019)	Li et al., (2014)	50bp	top0	-1
Recombinant_CUG-binding_protein_1_Open_Reading_Frame_ORF	m01		Lee and Han (2019)	Li et al., (2014)	30bp	top0	-1
Recombinant_CUG-binding_protein_1_Open_Reading_Frame_ORF	m01		Lee and Han (2019)	Li et al., (2014)	90bp	top1	-1
Recombinant_CUG-binding_protein_1_Open_Reading_Frame_ORF	m01		Lee and Han (2019)	Li et al., (2014)	30bp	top1	-1
Recombinant_CUG-binding_protein_1_Open_Reading_Frame_ORF	m01		Lee and Han (2019)	Li et al., (2014)	70bp	top1	-1
Recombinant_CUG-binding_protein_1_Open_Reading_Frame_ORF	m01		Lee and Han (2019)	Li et al., (2014)	50bp	top1	-1
Recombinant_CUG-binding_protein_1_Open_Reading_Frame_ORF	m01		Lee and Han (2019)	Li et al., (2014)	70bp	top2	-1
Recombinant_CUG-binding_protein_1_Open_Reading_Frame_ORF	m01		Lee and Han (2019)	Li et al., (2014)	30bp	top2	-1
Recombinant_CUG-binding_protein_1_Open_Reading_Frame_ORF	m01		Lee and Han (2019)	Li et al., (2014)	50bp	top2	-1
Recombinant_CUG-binding_protein_1_Open_Reading_Frame_ORF	m01		Lee and Han (2019)	Li et al., (2014)	90bp	top2	-1
Recombinant_CUG-binding_protein_1_Open_Reading_Frame_ORF	m01		Lee and Han (2019)	Li et al., (2014)	70bp	top3	-1
Recombinant_CUG-binding_protein_1_Open_Reading_Frame_ORF	m01		Lee and Han (2019)	Li et al., (2014)	90bp	top3	-1
Recombinant_CUG-binding_protein_1_Open_Reading_Frame_ORF	m01		Lee and Han (2019)	Li et al., (2014)	30bp	top3	-1
Recombinant_CUG-binding_protein_1_Open_Reading_Frame_ORF	m01		Lee and Han (2019)	Li et al., (2014)	50bp	top3	-1
Recombinant_CUG-binding_protein_1_Open_Reading_Frame_ORF	m01		Lee and Han (2019)	Li et al., (2014)	50bp	top4	-1
Recombinant_CUG-binding_protein_1_Open_Reading_Frame_ORF	m01		Lee and Han (2019)	Li et al., (2014)	70bp	top4	-1
Recombinant_CUG-binding_protein_1_Open_Reading_Frame_ORF	m01		Lee and Han (2019)	Li et al., (2014)	90bp	top4	-1
Recombinant_CUG-binding_protein_1_Open_Reading_Frame_ORF	m01		Lee and Han (2019)	Li et al., (2014)	30bp	top4	-1
Recombinant_CUG-binding_protein_1_Open_Reading_Frame_ORF	m01		Lee and Han (2019)	Li et al., (2014)	90bp	top5	-1
Recombinant_CUG-binding_protein_1_Open_Reading_Frame_ORF	m01		Lee and Han (2019)	Li et al., (2014)	30bp	top5	-1
Recombinant_CUG-binding_protein_1_Open_Reading_Frame_ORF	m01		Lee and Han (2019)	Li et al., (2014)	50bp	top5	-1
Recombinant_CUG-binding_protein_1_Open_Reading_Frame_ORF	m01		Lee and Han (2019)	Li et al., (2014)	70bp	top5	-1
Recombinant_CUG-binding_protein_1_Open_Reading_Frame_ORF	m01		Lee and Han (2019)	Li et al., (2014)	30bp	top6	-1
Recombinant_CUG-binding_protein_1_Open_Reading_Frame_ORF	m01		Lee and Han (2019)	Li et al., (2014)	50bp	top6	-1
Recombinant_CUG-binding_protein_1_Open_Reading_Frame_ORF	m01		Lee and Han (2019)	Li et al., (2014)	90bp	top6	-1
Recombinant_CUG-binding_protein_1_Open_Reading_Frame_ORF	m01		Lee and Han (2019)	Li et al., (2014)	70bp	top6	-1
Recombinant_CUG-binding_protein_1_Open_Reading_Frame_ORF	m01		Lee and Han (2019)	Li et al., (2014)	70bp	top7	-1
Recombinant_CUG-binding_protein_1_Open_Reading_Frame_ORF	m01		Lee and Han (2019)	Li et al., (2014)	90bp	top7	-1
Recombinant_CUG-binding_protein_1_Open_Reading_Frame_ORF	m01		Lee and Han (2019)	Li et al., (2014)	50bp	top7	-1
Recombinant_CUG-binding_protein_1_Open_Reading_Frame_ORF	m01		Lee and Han (2019)	Li et al., (2014)	30bp	top7	-1
Recombinant_CUG-binding_protein_1_Open_Reading_Frame_ORF	m01		Lee and Han (2019)	Li et al., (2014)	90bp	top8	-1
Recombinant_CUG-binding_protein_1_Open_Reading_Frame_ORF	m01		Lee and Han (2019)	Li et al., (2014)	30bp	top8	-1
Recombinant_CUG-binding_protein_1_Open_Reading_Frame_ORF	m01		Lee and Han (2019)	Li et al., (2014)	50bp	top8	-1
Recombinant_CUG-binding_protein_1_Open_Reading_Frame_ORF	m01		Lee and Han (2019)	Li et al., (2014)	70bp	top8	-1
Recombinant_CUG-binding_protein_1_Open_Reading_Frame_ORF	m01		Lee and Han (2019)	Li et al., (2014)	30bp	top9	-1
Recombinant_CUG-binding_protein_1_Open_Reading_Frame_ORF	m01		Lee and Han (2019)	Li et al., (2014)	50bp	top9	-1
Recombinant_CUG-binding_protein_1_Open_Reading_Frame_ORF	m01		Lee and Han (2019)	Li et al., (2014)	90bp	top9	-1
Recombinant_CUG-binding_protein_1_Open_Reading_Frame_ORF	m01		Lee and Han (2019)	Li et al., (2014)	70bp	top9	-1
Recombinant_CUG-binding_protein_1_Open_Reading_Frame_ORF	m01	16938098-CUG-BP1-6	Known aptamers		35bp		780.166
TetR	m02		Apta-MCTS	Li et al., (2014)	30bp	top0	981.693
TetR	m02		Apta-MCTS	Li et al., (2014)	50bp	top0	1040.004
TetR	m02		Apta-MCTS	Li et al., (2014)	70bp	top0	1252.26
TetR	m02		Apta-MCTS	Li et al., (2014)	90bp	top0	1109.901
TetR	m02		Apta-MCTS	Li et al., (2014)	30bp	top1	1031.081
TetR	m02		Apta-MCTS	Li et al., (2014)	90bp	top1	1223.613
TetR	m02		Apta-MCTS	Li et al., (2014)	50bp	top1	1131.099
TetR	m02		Apta-MCTS	Li et al., (2014)	70bp	top1	1132.701
TetR	m02		Apta-MCTS	Li et al., (2014)	30bp	top2	1066.349
TetR	m02		Apta-MCTS	Li et al., (2014)	50bp	top2	1117.093
TetR	m02		Apta-MCTS	Li et al., (2014)	70bp	top2	1067.93
TetR	m02		Apta-MCTS	Li et al., (2014)	90bp	top2	1156.451
TetR	m02		Apta-MCTS	Li et al., (2014)	70bp	top3	1151.362
TetR	m02		Apta-MCTS	Li et al., (2014)	90bp	top3	1128.015
TetR	m02		Apta-MCTS	Li et al., (2014)	50bp	top3	1193.723
TetR	m02		Apta-MCTS	Li et al., (2014)	30bp	top3	1030.372
TetR	m02		Apta-MCTS	Li et al., (2014)	30bp	top4	1023.945
TetR	m02		Apta-MCTS	Li et al., (2014)	50bp	top4	1021.197
TetR	m02		Apta-MCTS	Li et al., (2014)	70bp	top4	1119.596
TetR	m02		Apta-MCTS	Li et al., (2014)	90bp	top4	1054.089
TetR	m02		Apta-MCTS	Li et al., (2014)	90bp	top5	1236.815
TetR	m02		Apta-MCTS	Li et al., (2014)	30bp	top5	990.056
TetR	m02		Apta-MCTS	Li et al., (2014)	70bp	top5	1199.592
TetR	m02		Apta-MCTS	Li et al., (2014)	50bp	top5	1124.086
TetR	m02		Apta-MCTS	Li et al., (2014)	30bp	top6	1219.339
TetR	m02		Apta-MCTS	Li et al., (2014)	70bp	top6	1172.376
TetR	m02		Apta-MCTS	Li et al., (2014)	50bp	top6	1077.182
TetR	m02		Apta-MCTS	Li et al., (2014)	90bp	top6	1093.196
TetR	m02		Apta-MCTS	Li et al., (2014)	70bp	top7	1196.516
TetR	m02		Apta-MCTS	Li et al., (2014)	90bp	top7	1183.154
TetR	m02		Apta-MCTS	Li et al., (2014)	50bp	top7	1030.948
TetR	m02		Apta-MCTS	Li et al., (2014)	30bp	top7	1065.027
TetR	m02		Apta-MCTS	Li et al., (2014)	30bp	top8	987.138
TetR	m02		Apta-MCTS	Li et al., (2014)	50bp	top8	1235.482
TetR	m02		Apta-MCTS	Li et al., (2014)	70bp	top8	1138.297
TetR	m02		Apta-MCTS	Li et al., (2014)	90bp	top8	1079.42
TetR	m02		Apta-MCTS	Li et al., (2014)	90bp	top9	1257.763
TetR	m02		Apta-MCTS	Li et al., (2014)	50bp	top9	1178.008
TetR	m02		Apta-MCTS	Li et al., (2014)	70bp	top9	1115.26
TetR	m02		Apta-MCTS	Li et al., (2014)	30bp	top9	1023.219
TetR	m02		Lee and Han (2019)	Li et al., (2014)	70bp	top0	948.126
TetR	m02		Lee and Han (2019)	Li et al., (2014)	50bp	top0	998.392
TetR	m02		Lee and Han (2019)	Li et al., (2014)	30bp	top0	995.136
TetR	m02		Lee and Han (2019)	Li et al., (2014)	90bp	top0	1132.486
TetR	m02		Lee and Han (2019)	Li et al., (2014)	70bp	top1	937.09
TetR	m02		Lee and Han (2019)	Li et al., (2014)	50bp	top1	978.969
TetR	m02		Lee and Han (2019)	Li et al., (2014)	30bp	top1	1022.058
TetR	m02		Lee and Han (2019)	Li et al., (2014)	90bp	top1	958.203
TetR	m02		Lee and Han (2019)	Li et al., (2014)	70bp	top2	1092.954
TetR	m02		Lee and Han (2019)	Li et al., (2014)	90bp	top2	1060.745
TetR	m02		Lee and Han (2019)	Li et al., (2014)	30bp	top2	1035.515
TetR	m02		Lee and Han (2019)	Li et al., (2014)	50bp	top2	1059.08
TetR	m02		Lee and Han (2019)	Li et al., (2014)	70bp	top3	996.389
TetR	m02		Lee and Han (2019)	Li et al., (2014)	90bp	top3	975.105
TetR	m02		Lee and Han (2019)	Li et al., (2014)	50bp	top3	1010.61
TetR	m02		Lee and Han (2019)	Li et al., (2014)	30bp	top3	1027.261
TetR	m02		Lee and Han (2019)	Li et al., (2014)	30bp	top4	1068.104
TetR	m02		Lee and Han (2019)	Li et al., (2014)	70bp	top4	966.581
TetR	m02		Lee and Han (2019)	Li et al., (2014)	90bp	top4	977.92
TetR	m02		Lee and Han (2019)	Li et al., (2014)	50bp	top4	951.312
TetR	m02		Lee and Han (2019)	Li et al., (2014)	90bp	top5	960.926
TetR	m02		Lee and Han (2019)	Li et al., (2014)	50bp	top5	1017.315
TetR	m02		Lee and Han (2019)	Li et al., (2014)	30bp	top5	937.652
TetR	m02		Lee and Han (2019)	Li et al., (2014)	70bp	top5	960.933
TetR	m02		Lee and Han (2019)	Li et al., (2014)	90bp	top6	1120.151
TetR	m02		Lee and Han (2019)	Li et al., (2014)	50bp	top6	1002.893
TetR	m02		Lee and Han (2019)	Li et al., (2014)	70bp	top6	969.297
TetR	m02		Lee and Han (2019)	Li et al., (2014)	30bp	top6	932.732
TetR	m02		Lee and Han (2019)	Li et al., (2014)	50bp	top7	1079.48
TetR	m02		Lee and Han (2019)	Li et al., (2014)	70bp	top7	968.623
TetR	m02		Lee and Han (2019)	Li et al., (2014)	90bp	top7	1132.56
TetR	m02		Lee and Han (2019)	Li et al., (2014)	30bp	top7	1054.41
TetR	m02		Lee and Han (2019)	Li et al., (2014)	50bp	top8	1022.927
TetR	m02		Lee and Han (2019)	Li et al., (2014)	70bp	top8	1078.453
TetR	m02		Lee and Han (2019)	Li et al., (2014)	30bp	top8	930.823
TetR	m02		Lee and Han (2019)	Li et al., (2014)	90bp	top8	957.126
TetR	m02		Lee and Han (2019)	Li et al., (2014)	50bp	top9	1036.518
TetR	m02		Lee and Han (2019)	Li et al., (2014)	70bp	top9	950.76
TetR	m02		Lee and Han (2019)	Li et al., (2014)	30bp	top9	959.849
TetR	m02		Lee and Han (2019)	Li et al., (2014)	90bp	top9	954.223
TetR	m02	20545348-TetR-4	Known aptamers		50bp		1245.573
TetR	m02	20545348-TetR-5	Known aptamers		50bp		1012.354
TetR	m02	20545348-TetR-11	Known aptamers		50bp		1080.964
Vascular_endothelial_growth_factor	m01		Apta-MCTS	Li et al., (2014)	50bp	top0	1706.589
Vascular_endothelial_growth_factor	m01		Apta-MCTS	Li et al., (2014)	90bp	top0	1679.705
Vascular_endothelial_growth_factor	m01		Apta-MCTS	Li et al., (2014)	70bp	top0	1578.667
Vascular_endothelial_growth_factor	m01		Apta-MCTS	Li et al., (2014)	30bp	top0	1442.017
Vascular_endothelial_growth_factor	m01		Apta-MCTS	Li et al., (2014)	70bp	top1	1633.102
Vascular_endothelial_growth_factor	m01		Apta-MCTS	Li et al., (2014)	90bp	top1	1638.941
Vascular_endothelial_growth_factor	m01		Apta-MCTS	Li et al., (2014)	30bp	top1	1576.278
Vascular_endothelial_growth_factor	m01		Apta-MCTS	Li et al., (2014)	50bp	top1	1649.31
Vascular_endothelial_growth_factor	m01		Apta-MCTS	Li et al., (2014)	50bp	top2	1483.987
Vascular_endothelial_growth_factor	m01		Apta-MCTS	Li et al., (2014)	90bp	top2	1823.904
Vascular_endothelial_growth_factor	m01		Apta-MCTS	Li et al., (2014)	70bp	top2	1699.717
Vascular_endothelial_growth_factor	m01		Apta-MCTS	Li et al., (2014)	30bp	top2	1641.572
Vascular_endothelial_growth_factor	m01		Apta-MCTS	Li et al., (2014)	90bp	top3	1509.275
Vascular_endothelial_growth_factor	m01		Apta-MCTS	Li et al., (2014)	30bp	top3	1669.512
Vascular_endothelial_growth_factor	m01		Apta-MCTS	Li et al., (2014)	70bp	top3	1646.14
Vascular_endothelial_growth_factor	m01		Apta-MCTS	Li et al., (2014)	50bp	top3	1750.968
Vascular_endothelial_growth_factor	m01		Apta-MCTS	Li et al., (2014)	70bp	top4	1686.285
Vascular_endothelial_growth_factor	m01		Apta-MCTS	Li et al., (2014)	50bp	top4	1432.469
Vascular_endothelial_growth_factor	m01		Apta-MCTS	Li et al., (2014)	30bp	top4	1600.764
Vascular_endothelial_growth_factor	m01		Apta-MCTS	Li et al., (2014)	90bp	top4	1754.021
Vascular_endothelial_growth_factor	m01		Apta-MCTS	Li et al., (2014)	70bp	top5	1593.729
Vascular_endothelial_growth_factor	m01		Apta-MCTS	Li et al., (2014)	90bp	top5	1829.603
Vascular_endothelial_growth_factor	m01		Apta-MCTS	Li et al., (2014)	50bp	top5	1425.332
Vascular_endothelial_growth_factor	m01		Apta-MCTS	Li et al., (2014)	30bp	top5	1564.682
Vascular_endothelial_growth_factor	m01		Apta-MCTS	Li et al., (2014)	70bp	top6	1572.895
Vascular_endothelial_growth_factor	m01		Apta-MCTS	Li et al., (2014)	90bp	top6	1756.735
Vascular_endothelial_growth_factor	m01		Apta-MCTS	Li et al., (2014)	30bp	top6	1467.353
Vascular_endothelial_growth_factor	m01		Apta-MCTS	Li et al., (2014)	50bp	top6	1678.906
Vascular_endothelial_growth_factor	m01		Apta-MCTS	Li et al., (2014)	90bp	top7	1640.871
Vascular_endothelial_growth_factor	m01		Apta-MCTS	Li et al., (2014)	50bp	top7	1591.873
Vascular_endothelial_growth_factor	m01		Apta-MCTS	Li et al., (2014)	30bp	top7	1597.259
Vascular_endothelial_growth_factor	m01		Apta-MCTS	Li et al., (2014)	70bp	top7	1519.222
Vascular_endothelial_growth_factor	m01		Apta-MCTS	Li et al., (2014)	70bp	top8	1665.766
Vascular_endothelial_growth_factor	m01		Apta-MCTS	Li et al., (2014)	90bp	top8	1584.059
Vascular_endothelial_growth_factor	m01		Apta-MCTS	Li et al., (2014)	30bp	top8	1563.06
Vascular_endothelial_growth_factor	m01		Apta-MCTS	Li et al., (2014)	50bp	top8	1573.937
Vascular_endothelial_growth_factor	m01		Apta-MCTS	Li et al., (2014)	30bp	top9	1431.944
Vascular_endothelial_growth_factor	m01		Apta-MCTS	Li et al., (2014)	70bp	top9	1781.082
Vascular_endothelial_growth_factor	m01		Apta-MCTS	Li et al., (2014)	50bp	top9	1563.414
Vascular_endothelial_growth_factor	m01		Apta-MCTS	Li et al., (2014)	90bp	top9	1709.557
Vascular_endothelial_growth_factor	m01		Lee and Han (2019)	Li et al., (2014)	30bp	top0	1615.061
Vascular_endothelial_growth_factor	m01		Lee and Han (2019)	Li et al., (2014)	50bp	top0	1504.572
Vascular_endothelial_growth_factor	m01		Lee and Han (2019)	Li et al., (2014)	70bp	top0	1564.747
Vascular_endothelial_growth_factor	m01		Lee and Han (2019)	Li et al., (2014)	90bp	top0	1618.742
Vascular_endothelial_growth_factor	m01		Lee and Han (2019)	Li et al., (2014)	70bp	top1	1712.259
Vascular_endothelial_growth_factor	m01		Lee and Han (2019)	Li et al., (2014)	90bp	top1	1635.416
Vascular_endothelial_growth_factor	m01		Lee and Han (2019)	Li et al., (2014)	50bp	top1	1698.004
Vascular_endothelial_growth_factor	m01		Lee and Han (2019)	Li et al., (2014)	30bp	top1	1570.624
Vascular_endothelial_growth_factor	m01		Lee and Han (2019)	Li et al., (2014)	50bp	top2	1628.452
Vascular_endothelial_growth_factor	m01		Lee and Han (2019)	Li et al., (2014)	90bp	top2	1471.975
Vascular_endothelial_growth_factor	m01		Lee and Han (2019)	Li et al., (2014)	30bp	top2	1425.509
Vascular_endothelial_growth_factor	m01		Lee and Han (2019)	Li et al., (2014)	70bp	top2	1557.851
Vascular_endothelial_growth_factor	m01		Lee and Han (2019)	Li et al., (2014)	90bp	top3	1679.531
Vascular_endothelial_growth_factor	m01		Lee and Han (2019)	Li et al., (2014)	30bp	top3	1637.699
Vascular_endothelial_growth_factor	m01		Lee and Han (2019)	Li et al., (2014)	70bp	top3	1576.855
Vascular_endothelial_growth_factor	m01		Lee and Han (2019)	Li et al., (2014)	50bp	top3	1651.169
Vascular_endothelial_growth_factor	m01		Lee and Han (2019)	Li et al., (2014)	50bp	top4	1621.36
Vascular_endothelial_growth_factor	m01		Lee and Han (2019)	Li et al., (2014)	90bp	top4	1569.18
Vascular_endothelial_growth_factor	m01		Lee and Han (2019)	Li et al., (2014)	30bp	top4	1499.733
Vascular_endothelial_growth_factor	m01		Lee and Han (2019)	Li et al., (2014)	70bp	top4	1597.86
Vascular_endothelial_growth_factor	m01		Lee and Han (2019)	Li et al., (2014)	30bp	top5	1663.465
Vascular_endothelial_growth_factor	m01		Lee and Han (2019)	Li et al., (2014)	90bp	top5	1507.784
Vascular_endothelial_growth_factor	m01		Lee and Han (2019)	Li et al., (2014)	70bp	top5	1587.425
Vascular_endothelial_growth_factor	m01		Lee and Han (2019)	Li et al., (2014)	50bp	top5	1707.637
Vascular_endothelial_growth_factor	m01		Lee and Han (2019)	Li et al., (2014)	90bp	top6	1638.432
Vascular_endothelial_growth_factor	m01		Lee and Han (2019)	Li et al., (2014)	70bp	top6	1539.23
Vascular_endothelial_growth_factor	m01		Lee and Han (2019)	Li et al., (2014)	30bp	top6	1414.738
Vascular_endothelial_growth_factor	m01		Lee and Han (2019)	Li et al., (2014)	50bp	top6	1449.137
Vascular_endothelial_growth_factor	m01		Lee and Han (2019)	Li et al., (2014)	70bp	top7	1559.516
Vascular_endothelial_growth_factor	m01		Lee and Han (2019)	Li et al., (2014)	30bp	top7	1513.556
Vascular_endothelial_growth_factor	m01		Lee and Han (2019)	Li et al., (2014)	90bp	top7	1700.788
Vascular_endothelial_growth_factor	m01		Lee and Han (2019)	Li et al., (2014)	50bp	top7	1422.585
Vascular_endothelial_growth_factor	m01		Lee and Han (2019)	Li et al., (2014)	30bp	top8	1657.939
Vascular_endothelial_growth_factor	m01		Lee and Han (2019)	Li et al., (2014)	70bp	top8	1321.646
Vascular_endothelial_growth_factor	m01		Lee and Han (2019)	Li et al., (2014)	90bp	top8	1469.34
Vascular_endothelial_growth_factor	m01		Lee and Han (2019)	Li et al., (2014)	50bp	top8	1580.312
Vascular_endothelial_growth_factor	m01		Lee and Han (2019)	Li et al., (2014)	30bp	top9	1439.775
Vascular_endothelial_growth_factor	m01		Lee and Han (2019)	Li et al., (2014)	70bp	top9	1407.167
Vascular_endothelial_growth_factor	m01		Lee and Han (2019)	Li et al., (2014)	90bp	top9	1611.886
Vascular_endothelial_growth_factor	m01		Lee and Han (2019)	Li et al., (2014)	50bp	top9	1372.788
Vascular_endothelial_growth_factor	m01	9383475-VPF+VEGF-3	Known aptamers		30bp		1422.156
Zinc_finger_protein_TFIIIA	m05		Apta-MCTS	Li et al., (2014)	30bp	top0	1424.882
Zinc_finger_protein_TFIIIA	m05		Apta-MCTS	Li et al., (2014)	70bp	top0	1480.86
Zinc_finger_protein_TFIIIA	m05		Apta-MCTS	Li et al., (2014)	50bp	top0	1412.035
Zinc_finger_protein_TFIIIA	m05		Apta-MCTS	Li et al., (2014)	90bp	top0	1448.228
Zinc_finger_protein_TFIIIA	m05		Apta-MCTS	Li et al., (2014)	50bp	top1	1397.603
Zinc_finger_protein_TFIIIA	m05		Apta-MCTS	Li et al., (2014)	70bp	top1	1554.072
Zinc_finger_protein_TFIIIA	m05		Apta-MCTS	Li et al., (2014)	30bp	top1	1312.593
Zinc_finger_protein_TFIIIA	m05		Apta-MCTS	Li et al., (2014)	90bp	top1	1608.959
Zinc_finger_protein_TFIIIA	m05		Apta-MCTS	Li et al., (2014)	70bp	top2	1613.751
Zinc_finger_protein_TFIIIA	m05		Apta-MCTS	Li et al., (2014)	30bp	top2	1428.242
Zinc_finger_protein_TFIIIA	m05		Apta-MCTS	Li et al., (2014)	50bp	top2	1512.821
Zinc_finger_protein_TFIIIA	m05		Apta-MCTS	Li et al., (2014)	90bp	top2	1480.782
Zinc_finger_protein_TFIIIA	m05		Apta-MCTS	Li et al., (2014)	30bp	top3	1378.191
Zinc_finger_protein_TFIIIA	m05		Apta-MCTS	Li et al., (2014)	50bp	top3	1487.741
Zinc_finger_protein_TFIIIA	m05		Apta-MCTS	Li et al., (2014)	70bp	top3	1467.185
Zinc_finger_protein_TFIIIA	m05		Apta-MCTS	Li et al., (2014)	90bp	top3	1569.436
Zinc_finger_protein_TFIIIA	m05		Apta-MCTS	Li et al., (2014)	50bp	top4	1393.757
Zinc_finger_protein_TFIIIA	m05		Apta-MCTS	Li et al., (2014)	90bp	top4	1615.125
Zinc_finger_protein_TFIIIA	m05		Apta-MCTS	Li et al., (2014)	70bp	top4	1587.767
Zinc_finger_protein_TFIIIA	m05		Apta-MCTS	Li et al., (2014)	30bp	top4	1373.359
Zinc_finger_protein_TFIIIA	m05		Apta-MCTS	Li et al., (2014)	30bp	top5	1589.515
Zinc_finger_protein_TFIIIA	m05		Apta-MCTS	Li et al., (2014)	70bp	top5	1511.454
Zinc_finger_protein_TFIIIA	m05		Apta-MCTS	Li et al., (2014)	50bp	top5	1606.693
Zinc_finger_protein_TFIIIA	m05		Apta-MCTS	Li et al., (2014)	90bp	top5	1713.093
Zinc_finger_protein_TFIIIA	m05		Apta-MCTS	Li et al., (2014)	70bp	top6	1435.358
Zinc_finger_protein_TFIIIA	m05		Apta-MCTS	Li et al., (2014)	30bp	top6	1262.101
Zinc_finger_protein_TFIIIA	m05		Apta-MCTS	Li et al., (2014)	50bp	top6	1675.082
Zinc_finger_protein_TFIIIA	m05		Apta-MCTS	Li et al., (2014)	90bp	top6	1444.301
Zinc_finger_protein_TFIIIA	m05		Apta-MCTS	Li et al., (2014)	50bp	top7	1380.094
Zinc_finger_protein_TFIIIA	m05		Apta-MCTS	Li et al., (2014)	70bp	top7	1585.965
Zinc_finger_protein_TFIIIA	m05		Apta-MCTS	Li et al., (2014)	30bp	top7	1397.051
Zinc_finger_protein_TFIIIA	m05		Apta-MCTS	Li et al., (2014)	90bp	top7	1458.106
Zinc_finger_protein_TFIIIA	m05		Apta-MCTS	Li et al., (2014)	50bp	top8	1489.074
Zinc_finger_protein_TFIIIA	m05		Apta-MCTS	Li et al., (2014)	90bp	top8	1529.463
Zinc_finger_protein_TFIIIA	m05		Apta-MCTS	Li et al., (2014)	70bp	top8	1812.344
Zinc_finger_protein_TFIIIA	m05		Apta-MCTS	Li et al., (2014)	30bp	top8	1385.278
Zinc_finger_protein_TFIIIA	m05		Apta-MCTS	Li et al., (2014)	50bp	top9	1352.337
Zinc_finger_protein_TFIIIA	m05		Apta-MCTS	Li et al., (2014)	90bp	top9	1631.176
Zinc_finger_protein_TFIIIA	m05		Apta-MCTS	Li et al., (2014)	70bp	top9	1443.421
Zinc_finger_protein_TFIIIA	m05		Apta-MCTS	Li et al., (2014)	30bp	top9	1411.387
Zinc_finger_protein_TFIIIA	m05		Lee and Han (2019)	Li et al., (2014)	70bp	top0	1435.449
Zinc_finger_protein_TFIIIA	m05		Lee and Han (2019)	Li et al., (2014)	30bp	top0	1311.879
Zinc_finger_protein_TFIIIA	m05		Lee and Han (2019)	Li et al., (2014)	90bp	top0	1351.074
Zinc_finger_protein_TFIIIA	m05		Lee and Han (2019)	Li et al., (2014)	50bp	top0	1233.415
Zinc_finger_protein_TFIIIA	m05		Lee and Han (2019)	Li et al., (2014)	50bp	top1	1259.142
Zinc_finger_protein_TFIIIA	m05		Lee and Han (2019)	Li et al., (2014)	90bp	top1	1318.172
Zinc_finger_protein_TFIIIA	m05		Lee and Han (2019)	Li et al., (2014)	70bp	top1	1262.194
Zinc_finger_protein_TFIIIA	m05		Lee and Han (2019)	Li et al., (2014)	30bp	top1	1443.005
Zinc_finger_protein_TFIIIA	m05		Lee and Han (2019)	Li et al., (2014)	50bp	top2	1378.079
Zinc_finger_protein_TFIIIA	m05		Lee and Han (2019)	Li et al., (2014)	30bp	top2	1406.01
Zinc_finger_protein_TFIIIA	m05		Lee and Han (2019)	Li et al., (2014)	70bp	top2	1520.666
Zinc_finger_protein_TFIIIA	m05		Lee and Han (2019)	Li et al., (2014)	90bp	top2	1367.425
Zinc_finger_protein_TFIIIA	m05		Lee and Han (2019)	Li et al., (2014)	70bp	top3	1335.795
Zinc_finger_protein_TFIIIA	m05		Lee and Han (2019)	Li et al., (2014)	30bp	top3	1432.255
Zinc_finger_protein_TFIIIA	m05		Lee and Han (2019)	Li et al., (2014)	90bp	top3	1361.287
Zinc_finger_protein_TFIIIA	m05		Lee and Han (2019)	Li et al., (2014)	50bp	top3	1289.952
Zinc_finger_protein_TFIIIA	m05		Lee and Han (2019)	Li et al., (2014)	50bp	top4	1310.176
Zinc_finger_protein_TFIIIA	m05		Lee and Han (2019)	Li et al., (2014)	70bp	top4	1475.638
Zinc_finger_protein_TFIIIA	m05		Lee and Han (2019)	Li et al., (2014)	30bp	top4	1350.294
Zinc_finger_protein_TFIIIA	m05		Lee and Han (2019)	Li et al., (2014)	90bp	top4	1329.766
Zinc_finger_protein_TFIIIA	m05		Lee and Han (2019)	Li et al., (2014)	50bp	top5	1366.963
Zinc_finger_protein_TFIIIA	m05		Lee and Han (2019)	Li et al., (2014)	30bp	top5	1501.425
Zinc_finger_protein_TFIIIA	m05		Lee and Han (2019)	Li et al., (2014)	70bp	top5	1426.047
Zinc_finger_protein_TFIIIA	m05		Lee and Han (2019)	Li et al., (2014)	90bp	top5	1312.196
Zinc_finger_protein_TFIIIA	m05		Lee and Han (2019)	Li et al., (2014)	50bp	top6	1327.359
Zinc_finger_protein_TFIIIA	m05		Lee and Han (2019)	Li et al., (2014)	30bp	top6	1540.382
Zinc_finger_protein_TFIIIA	m05		Lee and Han (2019)	Li et al., (2014)	70bp	top6	1406.267
Zinc_finger_protein_TFIIIA	m05		Lee and Han (2019)	Li et al., (2014)	90bp	top6	1385.558
Zinc_finger_protein_TFIIIA	m05		Lee and Han (2019)	Li et al., (2014)	50bp	top7	1475.919
Zinc_finger_protein_TFIIIA	m05		Lee and Han (2019)	Li et al., (2014)	70bp	top7	1365.713
Zinc_finger_protein_TFIIIA	m05		Lee and Han (2019)	Li et al., (2014)	30bp	top7	1337.866
Zinc_finger_protein_TFIIIA	m05		Lee and Han (2019)	Li et al., (2014)	90bp	top7	1270.203
Zinc_finger_protein_TFIIIA	m05		Lee and Han (2019)	Li et al., (2014)	30bp	top8	1342.023
Zinc_finger_protein_TFIIIA	m05		Lee and Han (2019)	Li et al., (2014)	50bp	top8	1408.396
Zinc_finger_protein_TFIIIA	m05		Lee and Han (2019)	Li et al., (2014)	90bp	top8	1245.194
Zinc_finger_protein_TFIIIA	m05		Lee and Han (2019)	Li et al., (2014)	70bp	top8	1661.725
Zinc_finger_protein_TFIIIA	m05		Lee and Han (2019)	Li et al., (2014)	90bp	top9	1339.191
Zinc_finger_protein_TFIIIA	m05		Lee and Han (2019)	Li et al., (2014)	50bp	top9	1354.395
Zinc_finger_protein_TFIIIA	m05		Lee and Han (2019)	Li et al., (2014)	30bp	top9	1366.525
Zinc_finger_protein_TFIIIA	m05		Lee and Han (2019)	Li et al., (2014)	70bp	top9	1348.945
Zinc_finger_protein_TFIIIA	m05	20095591-TFIIIAp43-2	Known aptamers		51bp		1421.44
angiopoietin_2	m05		Apta-MCTS	Li et al., (2014)	50bp	top0	1588.416
angiopoietin_2	m05		Apta-MCTS	Li et al., (2014)	70bp	top0	1575.871
angiopoietin_2	m05		Apta-MCTS	Li et al., (2014)	30bp	top0	1544.68
angiopoietin_2	m05		Apta-MCTS	Li et al., (2014)	90bp	top0	1429.023
angiopoietin_2	m05		Apta-MCTS	Li et al., (2014)	90bp	top1	1399.804
angiopoietin_2	m05		Apta-MCTS	Li et al., (2014)	70bp	top1	1615.971
angiopoietin_2	m05		Apta-MCTS	Li et al., (2014)	50bp	top1	1462.428
angiopoietin_2	m05		Apta-MCTS	Li et al., (2014)	30bp	top1	1305.102
angiopoietin_2	m05		Apta-MCTS	Li et al., (2014)	50bp	top2	1398.494
angiopoietin_2	m05		Apta-MCTS	Li et al., (2014)	30bp	top2	1290.055
angiopoietin_2	m05		Apta-MCTS	Li et al., (2014)	70bp	top2	1386.841
angiopoietin_2	m05		Apta-MCTS	Li et al., (2014)	90bp	top2	1389.593
angiopoietin_2	m05		Apta-MCTS	Li et al., (2014)	90bp	top3	1438.7
angiopoietin_2	m05		Apta-MCTS	Li et al., (2014)	50bp	top3	1417.234
angiopoietin_2	m05		Apta-MCTS	Li et al., (2014)	70bp	top3	1555.295
angiopoietin_2	m05		Apta-MCTS	Li et al., (2014)	30bp	top3	1359.324
angiopoietin_2	m05		Apta-MCTS	Li et al., (2014)	30bp	top4	1271.592
angiopoietin_2	m05		Apta-MCTS	Li et al., (2014)	50bp	top4	1505.566
angiopoietin_2	m05		Apta-MCTS	Li et al., (2014)	90bp	top4	1569.686
angiopoietin_2	m05		Apta-MCTS	Li et al., (2014)	70bp	top4	1491.696
angiopoietin_2	m05		Apta-MCTS	Li et al., (2014)	50bp	top5	1336.251
angiopoietin_2	m05		Apta-MCTS	Li et al., (2014)	30bp	top5	1467.629
angiopoietin_2	m05		Apta-MCTS	Li et al., (2014)	70bp	top5	1447.011
angiopoietin_2	m05		Apta-MCTS	Li et al., (2014)	90bp	top5	1427.503
angiopoietin_2	m05		Apta-MCTS	Li et al., (2014)	70bp	top6	1368.93
angiopoietin_2	m05		Apta-MCTS	Li et al., (2014)	90bp	top6	1419.413
angiopoietin_2	m05		Apta-MCTS	Li et al., (2014)	50bp	top6	1422.545
angiopoietin_2	m05		Apta-MCTS	Li et al., (2014)	30bp	top6	1309.839
angiopoietin_2	m05		Apta-MCTS	Li et al., (2014)	30bp	top7	1373.979
angiopoietin_2	m05		Apta-MCTS	Li et al., (2014)	50bp	top7	1280.812
angiopoietin_2	m05		Apta-MCTS	Li et al., (2014)	90bp	top7	1515.262
angiopoietin_2	m05		Apta-MCTS	Li et al., (2014)	70bp	top7	1510.718
angiopoietin_2	m05		Apta-MCTS	Li et al., (2014)	90bp	top8	1557.579
angiopoietin_2	m05		Apta-MCTS	Li et al., (2014)	30bp	top8	1361.729
angiopoietin_2	m05		Apta-MCTS	Li et al., (2014)	70bp	top8	1555.537
angiopoietin_2	m05		Apta-MCTS	Li et al., (2014)	50bp	top8	1516.393
angiopoietin_2	m05		Apta-MCTS	Li et al., (2014)	70bp	top9	1514.605
angiopoietin_2	m05		Apta-MCTS	Li et al., (2014)	90bp	top9	1550.424
angiopoietin_2	m05		Apta-MCTS	Li et al., (2014)	30bp	top9	1581.136
angiopoietin_2	m05		Apta-MCTS	Li et al., (2014)	50bp	top9	1643.457
angiopoietin_2	m05		Lee and Han (2019)	Li et al., (2014)	30bp	top0	1330.345
angiopoietin_2	m05		Lee and Han (2019)	Li et al., (2014)	70bp	top0	1330.678
angiopoietin_2	m05		Lee and Han (2019)	Li et al., (2014)	50bp	top0	1398.134
angiopoietin_2	m05		Lee and Han (2019)	Li et al., (2014)	90bp	top0	1427.815
angiopoietin_2	m05		Lee and Han (2019)	Li et al., (2014)	50bp	top1	1397.447
angiopoietin_2	m05		Lee and Han (2019)	Li et al., (2014)	90bp	top1	1484.949
angiopoietin_2	m05		Lee and Han (2019)	Li et al., (2014)	70bp	top1	1303.126
angiopoietin_2	m05		Lee and Han (2019)	Li et al., (2014)	30bp	top1	1321.486
angiopoietin_2	m05		Lee and Han (2019)	Li et al., (2014)	30bp	top2	1514.584
angiopoietin_2	m05		Lee and Han (2019)	Li et al., (2014)	70bp	top2	1405.469
angiopoietin_2	m05		Lee and Han (2019)	Li et al., (2014)	90bp	top2	1419.797
angiopoietin_2	m05		Lee and Han (2019)	Li et al., (2014)	50bp	top2	1360.697
angiopoietin_2	m05		Lee and Han (2019)	Li et al., (2014)	90bp	top3	1299.807
angiopoietin_2	m05		Lee and Han (2019)	Li et al., (2014)	30bp	top3	1292.55
angiopoietin_2	m05		Lee and Han (2019)	Li et al., (2014)	70bp	top3	1350.808
angiopoietin_2	m05		Lee and Han (2019)	Li et al., (2014)	50bp	top3	1289.332
angiopoietin_2	m05		Lee and Han (2019)	Li et al., (2014)	70bp	top4	1352.912
angiopoietin_2	m05		Lee and Han (2019)	Li et al., (2014)	50bp	top4	1384.527
angiopoietin_2	m05		Lee and Han (2019)	Li et al., (2014)	30bp	top4	1509.943
angiopoietin_2	m05		Lee and Han (2019)	Li et al., (2014)	90bp	top4	1248.662
angiopoietin_2	m05		Lee and Han (2019)	Li et al., (2014)	90bp	top5	1307.509
angiopoietin_2	m05		Lee and Han (2019)	Li et al., (2014)	70bp	top5	1413.615
angiopoietin_2	m05		Lee and Han (2019)	Li et al., (2014)	30bp	top5	1348.761
angiopoietin_2	m05		Lee and Han (2019)	Li et al., (2014)	50bp	top5	1404.527
angiopoietin_2	m05		Lee and Han (2019)	Li et al., (2014)	90bp	top6	1275.201
angiopoietin_2	m05		Lee and Han (2019)	Li et al., (2014)	50bp	top6	1367.987
angiopoietin_2	m05		Lee and Han (2019)	Li et al., (2014)	70bp	top6	1402.861
angiopoietin_2	m05		Lee and Han (2019)	Li et al., (2014)	30bp	top6	1352.423
angiopoietin_2	m05		Lee and Han (2019)	Li et al., (2014)	30bp	top7	1326.848
angiopoietin_2	m05		Lee and Han (2019)	Li et al., (2014)	50bp	top7	1391.358
angiopoietin_2	m05		Lee and Han (2019)	Li et al., (2014)	90bp	top7	1423.112
angiopoietin_2	m05		Lee and Han (2019)	Li et al., (2014)	70bp	top7	1287.136
angiopoietin_2	m05		Lee and Han (2019)	Li et al., (2014)	30bp	top8	1341.271
angiopoietin_2	m05		Lee and Han (2019)	Li et al., (2014)	90bp	top8	1358.753
angiopoietin_2	m05		Lee and Han (2019)	Li et al., (2014)	50bp	top8	1422.083
angiopoietin_2	m05		Lee and Han (2019)	Li et al., (2014)	70bp	top8	1430.819
angiopoietin_2	m05		Lee and Han (2019)	Li et al., (2014)	50bp	top9	1376.823
angiopoietin_2	m05		Lee and Han (2019)	Li et al., (2014)	70bp	top9	1348.371
angiopoietin_2	m05		Lee and Han (2019)	Li et al., (2014)	90bp	top9	1344.51
angiopoietin_2	m05		Lee and Han (2019)	Li et al., (2014)	30bp	top9	1382.168
angiopoietin_2	m05	12692304-Ang2-8	Known aptamers		41bp		1462.302
angiopoietin_2	m05	12692304-Ang2-14	Known aptamers		40bp		1447.083
dsRNA_activated_protein_kinase	m02		Apta-MCTS	Li et al., (2014)	50bp	top0	1110.652
dsRNA_activated_protein_kinase	m02		Apta-MCTS	Li et al., (2014)	90bp	top0	1250.516
dsRNA_activated_protein_kinase	m02		Apta-MCTS	Li et al., (2014)	70bp	top0	1202.47
dsRNA_activated_protein_kinase	m02		Apta-MCTS	Li et al., (2014)	30bp	top0	1412.344
dsRNA_activated_protein_kinase	m02		Apta-MCTS	Li et al., (2014)	30bp	top1	1117.379
dsRNA_activated_protein_kinase	m02		Apta-MCTS	Li et al., (2014)	90bp	top1	1288.172
dsRNA_activated_protein_kinase	m02		Apta-MCTS	Li et al., (2014)	70bp	top1	1340.953
dsRNA_activated_protein_kinase	m02		Apta-MCTS	Li et al., (2014)	50bp	top1	1178.564
dsRNA_activated_protein_kinase	m02		Apta-MCTS	Li et al., (2014)	30bp	top2	1268.066
dsRNA_activated_protein_kinase	m02		Apta-MCTS	Li et al., (2014)	90bp	top2	1229.603
dsRNA_activated_protein_kinase	m02		Apta-MCTS	Li et al., (2014)	50bp	top2	1248.924
dsRNA_activated_protein_kinase	m02		Apta-MCTS	Li et al., (2014)	70bp	top2	1155.473
dsRNA_activated_protein_kinase	m02		Apta-MCTS	Li et al., (2014)	90bp	top3	1212.853
dsRNA_activated_protein_kinase	m02		Apta-MCTS	Li et al., (2014)	70bp	top3	1349.887
dsRNA_activated_protein_kinase	m02		Apta-MCTS	Li et al., (2014)	50bp	top3	1141.447
dsRNA_activated_protein_kinase	m02		Apta-MCTS	Li et al., (2014)	30bp	top3	1165.665
dsRNA_activated_protein_kinase	m02		Apta-MCTS	Li et al., (2014)	70bp	top4	1137.809
dsRNA_activated_protein_kinase	m02		Apta-MCTS	Li et al., (2014)	30bp	top4	1119.521
dsRNA_activated_protein_kinase	m02		Apta-MCTS	Li et al., (2014)	90bp	top4	1398.594
dsRNA_activated_protein_kinase	m02		Apta-MCTS	Li et al., (2014)	50bp	top4	1285.869
dsRNA_activated_protein_kinase	m02		Apta-MCTS	Li et al., (2014)	50bp	top5	1146.518
dsRNA_activated_protein_kinase	m02		Apta-MCTS	Li et al., (2014)	90bp	top5	1278.517
dsRNA_activated_protein_kinase	m02		Apta-MCTS	Li et al., (2014)	30bp	top5	1257.421
dsRNA_activated_protein_kinase	m02		Apta-MCTS	Li et al., (2014)	70bp	top5	1213.121
dsRNA_activated_protein_kinase	m02		Apta-MCTS	Li et al., (2014)	70bp	top6	1176.615
dsRNA_activated_protein_kinase	m02		Apta-MCTS	Li et al., (2014)	50bp	top6	1183.816
dsRNA_activated_protein_kinase	m02		Apta-MCTS	Li et al., (2014)	30bp	top6	1138.346
dsRNA_activated_protein_kinase	m02		Apta-MCTS	Li et al., (2014)	90bp	top6	1246.944
dsRNA_activated_protein_kinase	m02		Apta-MCTS	Li et al., (2014)	90bp	top7	1476.47
dsRNA_activated_protein_kinase	m02		Apta-MCTS	Li et al., (2014)	70bp	top7	1301.572
dsRNA_activated_protein_kinase	m02		Apta-MCTS	Li et al., (2014)	30bp	top7	1227.743
dsRNA_activated_protein_kinase	m02		Apta-MCTS	Li et al., (2014)	50bp	top7	1358.354
dsRNA_activated_protein_kinase	m02		Apta-MCTS	Li et al., (2014)	30bp	top8	1216.694
dsRNA_activated_protein_kinase	m02		Apta-MCTS	Li et al., (2014)	90bp	top8	1225.509
dsRNA_activated_protein_kinase	m02		Apta-MCTS	Li et al., (2014)	70bp	top8	1198.306
dsRNA_activated_protein_kinase	m02		Apta-MCTS	Li et al., (2014)	50bp	top8	1150.486
dsRNA_activated_protein_kinase	m02		Apta-MCTS	Li et al., (2014)	70bp	top9	1302.899
dsRNA_activated_protein_kinase	m02		Apta-MCTS	Li et al., (2014)	30bp	top9	1200.071
dsRNA_activated_protein_kinase	m02		Apta-MCTS	Li et al., (2014)	90bp	top9	1216.622
dsRNA_activated_protein_kinase	m02		Apta-MCTS	Li et al., (2014)	50bp	top9	1233.209
dsRNA_activated_protein_kinase	m02		Lee and Han (2019)	Li et al., (2014)	90bp	top0	1150.693
dsRNA_activated_protein_kinase	m02		Lee and Han (2019)	Li et al., (2014)	50bp	top0	1069.614
dsRNA_activated_protein_kinase	m02		Lee and Han (2019)	Li et al., (2014)	30bp	top0	1175.59
dsRNA_activated_protein_kinase	m02		Lee and Han (2019)	Li et al., (2014)	70bp	top0	1113.245
dsRNA_activated_protein_kinase	m02		Lee and Han (2019)	Li et al., (2014)	90bp	top1	1125.471
dsRNA_activated_protein_kinase	m02		Lee and Han (2019)	Li et al., (2014)	70bp	top1	1076.664
dsRNA_activated_protein_kinase	m02		Lee and Han (2019)	Li et al., (2014)	50bp	top1	1122.328
dsRNA_activated_protein_kinase	m02		Lee and Han (2019)	Li et al., (2014)	30bp	top1	1089.113
dsRNA_activated_protein_kinase	m02		Lee and Han (2019)	Li et al., (2014)	50bp	top2	1063.297
dsRNA_activated_protein_kinase	m02		Lee and Han (2019)	Li et al., (2014)	30bp	top2	1155.038
dsRNA_activated_protein_kinase	m02		Lee and Han (2019)	Li et al., (2014)	90bp	top2	1017.568
dsRNA_activated_protein_kinase	m02		Lee and Han (2019)	Li et al., (2014)	70bp	top2	1237.108
dsRNA_activated_protein_kinase	m02		Lee and Han (2019)	Li et al., (2014)	50bp	top3	1216.322
dsRNA_activated_protein_kinase	m02		Lee and Han (2019)	Li et al., (2014)	30bp	top3	1227.314
dsRNA_activated_protein_kinase	m02		Lee and Han (2019)	Li et al., (2014)	90bp	top3	1102.061
dsRNA_activated_protein_kinase	m02		Lee and Han (2019)	Li et al., (2014)	70bp	top3	1145.398
dsRNA_activated_protein_kinase	m02		Lee and Han (2019)	Li et al., (2014)	90bp	top4	1186.096
dsRNA_activated_protein_kinase	m02		Lee and Han (2019)	Li et al., (2014)	70bp	top4	1044.637
dsRNA_activated_protein_kinase	m02		Lee and Han (2019)	Li et al., (2014)	30bp	top4	1085.221
dsRNA_activated_protein_kinase	m02		Lee and Han (2019)	Li et al., (2014)	50bp	top4	1113.911
dsRNA_activated_protein_kinase	m02		Lee and Han (2019)	Li et al., (2014)	50bp	top5	1080.657
dsRNA_activated_protein_kinase	m02		Lee and Han (2019)	Li et al., (2014)	90bp	top5	1113.024
dsRNA_activated_protein_kinase	m02		Lee and Han (2019)	Li et al., (2014)	30bp	top5	1036.819
dsRNA_activated_protein_kinase	m02		Lee and Han (2019)	Li et al., (2014)	70bp	top5	1180.275
dsRNA_activated_protein_kinase	m02		Lee and Han (2019)	Li et al., (2014)	90bp	top6	1135.617
dsRNA_activated_protein_kinase	m02		Lee and Han (2019)	Li et al., (2014)	70bp	top6	1102.005
dsRNA_activated_protein_kinase	m02		Lee and Han (2019)	Li et al., (2014)	50bp	top6	1115.925
dsRNA_activated_protein_kinase	m02		Lee and Han (2019)	Li et al., (2014)	30bp	top6	1066.855
dsRNA_activated_protein_kinase	m02		Lee and Han (2019)	Li et al., (2014)	90bp	top7	1053.875
dsRNA_activated_protein_kinase	m02		Lee and Han (2019)	Li et al., (2014)	50bp	top7	1033.839
dsRNA_activated_protein_kinase	m02		Lee and Han (2019)	Li et al., (2014)	70bp	top7	1098.016
dsRNA_activated_protein_kinase	m02		Lee and Han (2019)	Li et al., (2014)	30bp	top7	1189.606
dsRNA_activated_protein_kinase	m02		Lee and Han (2019)	Li et al., (2014)	70bp	top8	1128.818
dsRNA_activated_protein_kinase	m02		Lee and Han (2019)	Li et al., (2014)	50bp	top8	1045.325
dsRNA_activated_protein_kinase	m02		Lee and Han (2019)	Li et al., (2014)	90bp	top8	1109.029
dsRNA_activated_protein_kinase	m02		Lee and Han (2019)	Li et al., (2014)	30bp	top8	1069.38
dsRNA_activated_protein_kinase	m02		Lee and Han (2019)	Li et al., (2014)	90bp	top9	1132.494
dsRNA_activated_protein_kinase	m02		Lee and Han (2019)	Li et al., (2014)	50bp	top9	1138.215
dsRNA_activated_protein_kinase	m02		Lee and Han (2019)	Li et al., (2014)	30bp	top9	1087.714
dsRNA_activated_protein_kinase	m02		Lee and Han (2019)	Li et al., (2014)	70bp	top9	1124.455
dsRNA_activated_protein_kinase	m02	9572845-PKR_protein-5	Known aptamers		32bp		1303.89
eIF4G	m01		Apta-MCTS	Li et al., (2014)	30bp	top0	1196.754
eIF4G	m01		Apta-MCTS	Li et al., (2014)	90bp	top0	1523.498
eIF4G	m01		Apta-MCTS	Li et al., (2014)	70bp	top0	1317.266
eIF4G	m01		Apta-MCTS	Li et al., (2014)	50bp	top0	1213.764
eIF4G	m01		Apta-MCTS	Li et al., (2014)	50bp	top1	1230.139
eIF4G	m01		Apta-MCTS	Li et al., (2014)	90bp	top1	1360.292
eIF4G	m01		Apta-MCTS	Li et al., (2014)	30bp	top1	1283.813
eIF4G	m01		Apta-MCTS	Li et al., (2014)	70bp	top1	1368.93
eIF4G	m01		Apta-MCTS	Li et al., (2014)	70bp	top2	1283.875
eIF4G	m01		Apta-MCTS	Li et al., (2014)	90bp	top2	1325.953
eIF4G	m01		Apta-MCTS	Li et al., (2014)	50bp	top2	1209.24
eIF4G	m01		Apta-MCTS	Li et al., (2014)	30bp	top2	1308.537
eIF4G	m01		Apta-MCTS	Li et al., (2014)	70bp	top3	1375.465
eIF4G	m01		Apta-MCTS	Li et al., (2014)	30bp	top3	1127.226
eIF4G	m01		Apta-MCTS	Li et al., (2014)	50bp	top3	1401.269
eIF4G	m01		Apta-MCTS	Li et al., (2014)	90bp	top3	1251.166
eIF4G	m01		Apta-MCTS	Li et al., (2014)	70bp	top4	1481.033
eIF4G	m01		Apta-MCTS	Li et al., (2014)	30bp	top4	1091.332
eIF4G	m01		Apta-MCTS	Li et al., (2014)	50bp	top4	1370.914
eIF4G	m01		Apta-MCTS	Li et al., (2014)	90bp	top4	1209.882
eIF4G	m01		Apta-MCTS	Li et al., (2014)	50bp	top5	1193.209
eIF4G	m01		Apta-MCTS	Li et al., (2014)	90bp	top5	1613.447
eIF4G	m01		Apta-MCTS	Li et al., (2014)	70bp	top5	1188.525
eIF4G	m01		Apta-MCTS	Li et al., (2014)	30bp	top5	1199.156
eIF4G	m01		Apta-MCTS	Li et al., (2014)	50bp	top6	1309.055
eIF4G	m01		Apta-MCTS	Li et al., (2014)	70bp	top6	1424.113
eIF4G	m01		Apta-MCTS	Li et al., (2014)	30bp	top6	1139.578
eIF4G	m01		Apta-MCTS	Li et al., (2014)	90bp	top6	1320.124
eIF4G	m01		Apta-MCTS	Li et al., (2014)	90bp	top7	1296.965
eIF4G	m01		Apta-MCTS	Li et al., (2014)	30bp	top7	1199.258
eIF4G	m01		Apta-MCTS	Li et al., (2014)	50bp	top7	1139.632
eIF4G	m01		Apta-MCTS	Li et al., (2014)	70bp	top7	1346.215
eIF4G	m01		Apta-MCTS	Li et al., (2014)	30bp	top8	1170.186
eIF4G	m01		Apta-MCTS	Li et al., (2014)	70bp	top8	1325.696
eIF4G	m01		Apta-MCTS	Li et al., (2014)	50bp	top8	1214.073
[truncated: 3,233 more rows]
