# Supplementary material for: Predicting aptamer sequences that interact with target proteins using an aptamer-protein interaction classifier and a Monte Carlo tree search approach
Source: PLoS One. 2021 Jun 25;16(6):e0253760. doi: 10.1371/journal.pone.0253760 (PMC8232527; doi:10.1371/journal.pone.0253760)
Supplement: S6 Table — (CSV) [file pone.0253760.s008.csv]

Encoding method of protein	Encoding method of nucleotide	Number of estimators	Sensitivity	Specificity	Positive Predictive Value	Negative Predictive Value	False Positive Rate	False Negative Rate	False Discovery Rate	Accuracy	Youden's Index	Matthews Correlation Coefficient
AAC	DAC	146	0.08213448275862067	0.9956666666666667	0.8736476905566092	0.7649469164567156	0.004333333333333333	0.9178655172413794	0.12635230944339085	0.7672836206896552	0.07780114942528736	0.2222265483011393
AAC	DCC	66	0.03810689655172413	0.9257804597701151	0.1472147944866566	0.7427462061947617	0.07421954022988506	0.9618931034482756	0.8527852055133434	0.7038620689655172	-0.036112643678160965	-0.0629758334044709
AAC	DACC	71	0.03816551724137931	0.9248850574712644	0.14592262290524935	0.7425723238462902	0.07511494252873564	0.9618344827586204	0.8540773770947507	0.7032051724137931	-0.03694942528735636	-0.06412129983776856
AAC	TAC	181	0.1222448275862069	0.9910114942528737	0.8240670369891411	0.7720636577771955	0.008988505747126436	0.8777551724137932	0.175932963010859	0.7738198275862069	0.11325632183908042	0.2594223920036672
AAC	TCC	117	0.05574482758620689	0.987941379310345	0.6258449660974211	0.7583819371821107	0.012058620689655172	0.9442551724137931	0.3741550339025788	0.7548922413793104	0.04368620689655171	0.12893168635920943
AAC	TACC	192	0.05433448275862069	0.9867885057471266	0.5968089791212435	0.7578936333750923	0.013211494252873563	0.9456655172413793	0.4031910208787564	0.753675	0.04112298850574713	0.12019554908357459
AAC	PseDNC	57	0.24288965517241376	0.9953896551724138	0.9472528770713863	0.7977547489729144	0.004610344827586207	0.7571103448275862	0.05274712292861375	0.8072646551724137	0.23827931034482755	0.42109025141378376
AAC	PseKNC	152	0.20331034482758623	0.9984137931034482	0.9776153945430304	0.7899064317703037	0.0015862068965517243	0.7966896551724137	0.022384605456969672	0.7996379310344828	0.20172413793103447	0.39330673553468415
AAC	iCTF	114	0.14318620689655176	0.9956057471264368	0.918848966121067	0.7770888703405644	0.004394252873563218	0.8568137931034483	0.08115103387893292	0.7825008620689656	0.13879195402298847	0.3104235968392549
DPC	DAC	130	0.16921724137931032	0.9964252873563219	0.9430379980335973	0.7825317104972795	0.0035747126436781605	0.8307827586206897	0.05696200196640269	0.789623275862069	0.16564252873563218	0.34627580594853796
DPC	DCC	53	0.05321724137931034	0.9978103448275862	0.9076142822455322	0.7597140272935508	0.0021896551724137933	0.9467827586206895	0.09238571775446774	0.7616620689655171	0.051027586206896576	0.18383237133822508
DPC	DACC	45	0.0534103448275862	0.9978218390804597	0.9077581438577763	0.7597534820776002	0.0021781609195402297	0.9465896551724137	0.0922418561422238	0.7617189655172413	0.05123218390804601	0.1842258168545212
DPC	TAC	97	0.19481034482758622	0.9841919540229888	0.8067400372708954	0.7857337370528865	0.015808045977011496	0.8051896551724138	0.1932599627291046	0.7868465517241379	0.17900229885057467	0.32540443482761067
DPC	TCC	185	0.12128275862068966	0.9980149425287357	0.9571306726523524	0.7731081677678794	0.001985057471264368	0.8787172413793103	0.042869327347647763	0.7788318965517241	0.11929770114942526	0.29476554968481866
DPC	TACC	48	0.12021724137931036	0.9980793103448276	0.9581002766364557	0.7729061787605069	0.0019206896551724139	0.8797827586206896	0.04189972336354437	0.7786137931034481	0.11829655172413792	0.2937070322539581
DPC	PseDNC	93	0.31857586206896554	0.9866011494252875	0.8889724341755425	0.8128726553700745	0.013398850574712642	0.6814241379310346	0.11102756582445755	0.8195948275862068	0.30517701149425286	0.46264124184957633
DPC	PseKNC	61	0.27225517241379305	0.9992655172413792	0.992283497133925	0.8046703568201262	0.0007344827586206897	0.727744827586207	0.007716502866074947	0.8175129310344827	0.2715206896551724	0.4650464743024981
DPC	iCTF	39	0.2585413793103448	0.9994862068965518	0.9943164307412686	0.8017523802552232	0.0005137931034482759	0.7414586206896553	0.00568356925873142	0.81425	0.25802758620689653	0.4531074199368445
TPC	DAC	143	0.19247931034482757	0.9923068965517243	0.8967000974585515	0.7866286311914474	0.0076931034482758615	0.8075206896551725	0.10329990254144852	0.7923499999999999	0.18478620689655173	0.35499699481731045
TPC	DCC	88	0.0593896551724138	0.9590448275862068	0.33238027996803754	0.753611907141679	0.04095517241379311	0.9406103448275862	0.6676197200319625	0.7341310344827586	0.018434482758620675	0.03970420191359711
TPC	DACC	120	0.05956896551724138	0.9581862068965515	0.3276860094456657	0.7534817457749591	0.04181379310344828	0.9404310344827586	0.6723139905543343	0.7335318965517241	0.017755172413793086	0.0378673940068836
TPC	TAC	40	0.21572068965517244	0.9715241379310345	0.7180387307434856	0.7879730715791248	0.028475862068965515	0.7842793103448276	0.2819612692565144	0.7825732758620689	0.1872448275862069	0.3076422360649375
TPC	TCC	75	0.12794827586206897	0.9930528735632186	0.868201271187804	0.773568414455946	0.006947126436781609	0.8720517241379312	0.13179872881219604	0.7767767241379311	0.12100114942528732	0.27812283401195487
TPC	TACC	135	0.12613793103448276	0.9922344827586207	0.8538130888002562	0.7730602849186422	0.00776551724137931	0.8738620689655173	0.14618691119974386	0.7757103448275863	0.11837241379310343	0.2717996690945608
TPC	PseDNC	61	0.33388275862068967	0.974748275862069	0.8159145990787726	0.8144865589119797	0.025251724137931034	0.6661172413793104	0.18408540092122744	0.8145318965517241	0.30863103448275864	0.44095008829833454
TPC	PseKNC	65	0.2868551724137931	0.9963781609195402	0.9642787987274364	0.8073875128031109	0.00362183908045977	0.7131448275862068	0.035721201272563535	0.8189974137931035	0.28323333333333334	0.4673522036246367
TPC	iCTF	54	0.25690344827586203	0.9983942528735632	0.9823473188716877	0.8012277964610038	0.0016057471264367814	0.7430965517241379	0.017652681128312323	0.8130215517241379	0.2552977011494253	0.44711731234773144
PseAAC	DAC	62	0.13043103448275864	0.9972701149425288	0.9449283994323113	0.7748119020486721	0.002729885057471264	0.8695689655172415	0.05507160056768869	0.7805603448275863	0.12770114942528732	0.3026669370112964
PseAAC	DCC	87	0.04742413793103448	0.9847862068965519	0.5267363781430029	0.7561786340123094	0.015213793103448274	0.9525758620689653	0.4732636218569971	0.7504456896551724	0.03221034482758624	0.09511683637535732
PseAAC	DACC	119	0.04741724137931034	0.9846850574712644	0.5253262070862449	0.756158229810889	0.015314942528735631	0.9525827586206894	0.47467379291375505	0.750368103448276	0.032102298850574744	0.09471223800249683
PseAAC	TAC	166	0.16027586206896552	0.9884206896551726	0.8250203160662113	0.7793165470236679	0.011579310344827587	0.8397241379310344	0.17497968393378863	0.7813844827586207	0.14869655172413793	0.29944952844571177
PseAAC	TCC	104	0.09728965517241378	0.9978770114942529	0.9445453939081515	0.7683214458102937	0.002122988505747126	0.9027103448275862	0.05545460609184865	0.772730172413793	0.09516666666666666	0.2600323872636213
PseAAC	TACC	134	0.09401034482758618	0.9977126436781609	0.9377559374672455	0.7676462242772677	0.0022873563218390805	0.9059896551724137	0.06224406253275448	0.7717870689655172	0.09172298850574712	0.2539171000986451
PseAAC	PseDNC	47	0.2913896551724138	0.9922379310344829	0.9269508136268705	0.8077353824427945	0.007762068965517241	0.7086103448275862	0.07304918637312954	0.8170258620689654	0.2836275862068966	0.4562947110986444
PseAAC	PseKNC	69	0.24484827586206895	0.9994816091954024	0.9939172525894994	0.7988285099247118	0.0005183908045977012	0.7551517241379311	0.0060827474105005185	0.8108232758620688	0.2443298850574713	0.43995951111962894
PseAAC	iCTF	58	0.2242310344827586	0.9993022988505748	0.9909905770382175	0.7944355019981076	0.0006977011494252874	0.7757689655172413	0.009009422961782577	0.8055344827586207	0.22353333333333333	0.4188414272043852
CTD	DAC	101	0.15396551724137933	0.9954919540229885	0.9225911475591541	0.779257463739638	0.004508045977011494	0.8460344827586207	0.07740885244084607	0.7851103448275862	0.14945747126436779	0.32344386645703277
CTD	DCC	97	0.05019655172413793	0.9950103448275863	0.801049553241736	0.7586148465576772	0.004989655172413793	0.9498034482758619	0.1989504467582641	0.7588068965517241	0.04520689655172415	0.15829567153809454
CTD	DACC	85	0.050034482758620685	0.9950068965517243	0.8001667017820875	0.7585829275845383	0.004993103448275862	0.9499655172413792	0.19983329821791257	0.7587637931034483	0.04504137931034484	0.15788781038879268
CTD	TAC	123	0.17444827586206896	0.9867241379310346	0.8169772997923773	0.7819383503899748	0.013275862068965517	0.8255517241379311	0.18302270020762273	0.783655172413793	0.16117241379310343	0.310383919220949
CTD	TCC	71	0.11071379310344828	0.9976908045977012	0.9460008610137215	0.7709454368344505	0.0023091954022988505	0.8892862068965517	0.05399913898627857	0.775946551724138	0.1084045977011494	0.2783890679803036
CTD	TACC	61	0.10852068965517242	0.9976827586206897	0.9448400418188387	0.7705089853421953	0.002317241379310345	0.8914793103448274	0.0551599581811614	0.7753922413793104	0.10620344827586206	0.2752100307219055
CTD	PseDNC	77	0.3037862068965517	0.9878850574712646	0.8941510476804597	0.8097871839836255	0.012114942528735632	0.6962137931034483	0.10584895231954039	0.8168603448275862	0.2916712643678161	0.45293062545728013
CTD	PseKNC	41	0.2582689655172413	0.9991080459770115	0.9900613140526485	0.8016359105537852	0.0008919540229885057	0.7417310344827586	0.009938685947351443	0.813898275862069	0.2573770114942529	0.45125898726877606
CTD	iCTF	37	0.24457586206896548	0.9992908045977011	0.9916512574393155	0.7987376656120605	0.0007091954022988506	0.7554241379310346	0.00834874256068445	0.8106120689655172	0.24386666666666668	0.43891574613357
iCTF	DAC	61	0.17040344827586204	0.996044827586207	0.9381420549680872	0.7827097723917851	0.003955172413793103	0.8295965517241379	0.06185794503191268	0.7896344827586206	0.16644827586206895	0.3459638028885009
iCTF	DCC	44	0.05462068965517241	0.9974977011494254	0.896790056961013	0.7599282564887575	0.0025022988505747127	0.9453793103448275	0.10320994303898716	0.761778448275862	0.052118390804597715	0.18420870990694865
iCTF	DACC	40	0.0545551724137931	0.9973942528735632	0.8924871776250066	0.7598963410902431	0.0026057471264367815	0.9454448275862068	0.10751282237499343	0.7616844827586206	0.051949425287356334	0.18332928987335764
iCTF	TAC	38	0.19607241379310347	0.9841298850574715	0.8072094389313336	0.7859871645732207	0.015870114942528737	0.8039275862068966	0.19279056106866654	0.7871155172413794	0.1802022988505747	0.32668992682120873
iCTF	TCC	47	0.12274827586206898	0.9984425287356323	0.9663351982470413	0.7734753828130817	0.0015574712643678162	0.8772517241379311	0.03366480175295881	0.7795189655172414	0.12119080459770112	0.2991019337884979
iCTF	TACC	35	0.12144482758620691	0.9983873563218391	0.9651453491724201	0.7732056254617444	0.0016126436781609198	0.8785551724137931	0.03485465082758002	0.7791517241379311	0.11983218390804595	0.29709562829424907
iCTF	PseDNC	49	0.3189206896551724	0.986693103448276	0.889821220474084	0.8129642931950366	0.013306896551724137	0.6810793103448277	0.11017877952591609	0.81975	0.3056137931034483	0.4632740670763303
iCTF	PseKNC	65	0.27140344827586205	0.999325287356322	0.9928366032042644	0.804495425664208	0.000674712643678161	0.728596551724138	0.007163396795735578	0.8173448275862069	0.27072873563218386	0.4644858092764014
iCTF	iCTF	73	0.25895517241379307	0.999551724137931	0.9950323810109756	0.8018510501484428	0.0004482758620689655	0.741044827586207	0.00496761898902442	0.8144025862068965	0.2585068965517242	0.4537680532622337
