# Supplementary material for: Predicting aptamer sequences that interact with target proteins using an aptamer-protein interaction classifier and a Monte Carlo tree search approach
Source: PLoS One. 2021 Jun 25;16(6):e0253760. doi: 10.1371/journal.pone.0253760 (PMC8232527; doi:10.1371/journal.pone.0253760)
Supplement: S7 Table — (CSV) [file pone.0253760.s009.csv]

Encoding method of protein	Encoding method of nucleotide	Number of estimators	Sensitivity	Specificity	Positive Predictive Value	Negative Predictive Value	False Positive Rate	False Negative Rate	False Discovery Rate	Accuracy	Youden's Index	Matthews Correlation Coefficient
AAC	DAC	151	0.4516875	0.7062232142857142	0.6067629137062592	0.5631132155555203	0.2937767857142857	0.5483125	0.39323708629374066	0.5789553571428571	0.15791071428571427	0.16375756764892316
AAC	DCC	49	0.32350892857142854	0.6751875	0.4990555048232266	0.49950720021349837	0.3248125	0.6764910714285713	0.5009444951767734	0.4993482142857143	-0.0013035714285714315	-0.0013692501282859463
AAC	DACC	44	0.3210625	0.6734821428571429	0.4958070208398131	0.4979756497757717	0.32651785714285714	0.6789375	0.5041929791601868	0.4972723214285714	-0.0054553571428571455	-0.005823783354765926
AAC	TAC	86	0.5138214285714287	0.669375	0.6085771464073788	0.5799553586357588	0.330625	0.48617857142857146	0.39142285359262113	0.5915982142857142	0.1831964285714286	0.18583220552557203
AAC	TCC	53	0.5765267857142856	0.6790803571428571	0.6419842595347118	0.6170357554412307	0.3209196428571429	0.42347321428571433	0.3580157404652882	0.6278035714285713	0.25560714285714287	0.25730015752803137
AAC	TACC	196	0.5692321428571429	0.7112767857142857	0.6630681220411557	0.6238611494345823	0.2887232142857143	0.4307678571428571	0.3369318779588442	0.6402544642857142	0.28050892857142856	0.2836874309724839
AAC	PseDNC	182	0.8020267857142858	0.5364375	0.6342900570729085	0.7314612405674774	0.4635625	0.19797321428571427	0.36570994292709147	0.6692321428571429	0.3384642857142858	0.3517834795167833
AAC	PseKNC	84	0.8456696428571429	0.47728571428571426	0.6180733716805917	0.7591765054932369	0.5227142857142858	0.15433035714285714	0.38192662831940816	0.6614776785714287	0.3229553571428571	0.3489214622940291
AAC	iCTF	179	0.7604375	0.47425892857142854	0.5913849794043672	0.6677054810450829	0.5257410714285714	0.2395625	0.4086150205956327	0.6173482142857143	0.23469642857142858	0.24650022373592878
DPC	DAC	109	0.6269375	0.575875	0.5962953078661396	0.6088126590768788	0.424125	0.3730625	0.4037046921338604	0.60140625	0.2028125	0.20395193362680789
DPC	DCC	41	0.3836875	0.6518571428571428	0.5242466927321179	0.5141925904385586	0.3481428571428571	0.6163125	0.4757533072678821	0.5177723214285713	0.035544642857142844	0.036953757613068544
DPC	DACC	69	0.38541071428571433	0.6505803571428572	0.524484238025979	0.5143725034027651	0.3494196428571429	0.6145892857142857	0.4755157619740209	0.5179955357142857	0.03599107142857143	0.037387549893578696
DPC	TAC	91	0.881	0.5614285714285713	0.667414163277762	0.8292598212028631	0.43857142857142856	0.119	0.33258583672223807	0.7212142857142858	0.44242857142857145	0.4686774436959455
DPC	TCC	146	0.6914642857142856	0.6116696428571429	0.6404519535486349	0.6663493352646865	0.38833035714285713	0.30853571428571436	0.35954804645136496	0.6515669642857143	0.30313392857142857	0.3049558367718771
DPC	TACC	76	0.6665089285714285	0.6237232142857142	0.6392451812803545	0.6528821968355507	0.37627678571428574	0.3334910714285714	0.3607548187196455	0.6451160714285714	0.2902321428571429	0.2911759247808916
DPC	PseDNC	39	0.9280089285714286	0.4742321428571429	0.6384839909197483	0.8703759831398151	0.5257678571428571	0.07199107142857143	0.3615160090802517	0.7011205357142857	0.40224107142857146	0.4522834603154215
DPC	PseKNC	79	0.9324732142857142	0.46152678571428574	0.6340317296044595	0.8753635551957965	0.5384732142857144	0.0675267857142857	0.36596827039554036	0.697	0.394	0.4478348457572845
DPC	iCTF	46	0.9330178571428571	0.4539017857142857	0.6309661951681506	0.8740248004956815	0.5460982142857143	0.06698214285714287	0.3690338048318495	0.6934598214285713	0.38691964285714286	0.44185439915590063
TPC	DAC	42	0.8470714285714286	0.5078839285714286	0.6317626719667097	0.7765603557338013	0.49211607142857144	0.15292857142857144	0.3682373280332904	0.6774776785714286	0.3549553571428571	0.3805724228688042
TPC	DCC	60	0.29630357142857144	0.6909464285714285	0.4896643057007973	0.4953852049789086	0.3090535714285714	0.7036964285714286	0.5103356942992027	0.4936249999999999	-0.012750000000000008	-0.013806194572368593
TPC	DACC	54	0.2964642857142857	0.6895089285714285	0.4885542341846854	0.49492433691473897	0.31049107142857146	0.7035357142857143	0.5114457658153145	0.4929866071428572	-0.014026785714285723	-0.015219734758013094
TPC	TAC	40	0.9778035714285713	0.4919642857142857	0.6581055863967069	0.9576257274824611	0.5080357142857144	0.022196428571428565	0.3418944136032929	0.7348839285714287	0.46976785714285724	0.5377726555790983
TPC	TCC	91	0.5857767857142857	0.6536696428571429	0.6281457078015077	0.6142120622042264	0.34633035714285715	0.4142232142857143	0.3718542921984923	0.6197232142857142	0.23944642857142856	0.2408867391252253
TPC	TACC	53	0.5377946428571428	0.6734285714285715	0.6217200999670212	0.5948657875963334	0.32657142857142857	0.4622053571428571	0.37827990003297873	0.6056116071428571	0.21122321428571428	0.21386301132972163
TPC	PseDNC	48	0.9970178571428571	0.46582142857142855	0.6512686294673435	0.9938801455203652	0.5341785714285714	0.002982142857142857	0.34873137053265646	0.7314196428571429	0.4628392857142858	0.5463573141867742
TPC	PseKNC	51	0.9861071428571428	0.46579464285714284	0.6487033686466745	0.9721744768267979	0.5342053571428572	0.01389285714285714	0.35129663135332545	0.7259508928571429	0.45190178571428574	0.5295966288047611
TPC	iCTF	46	0.9305803571428571	0.4585714285714286	0.632262737789765	0.8721411299947821	0.5414285714285715	0.06941964285714286	0.3677372622102349	0.6945758928571428	0.38915178571428566	0.44285810315803226
PseAAC	DAC	65	0.4562946428571429	0.6993749999999999	0.603730090995534	0.562776706522178	0.300625	0.5437053571428572	0.39626990900446607	0.5778348214285713	0.15566964285714285	0.16097309299866897
PseAAC	DCC	38	0.32132142857142854	0.6735803571428572	0.49615433680016996	0.49808972828401815	0.32641964285714287	0.6786785714285715	0.5038456631998299	0.49745089285714283	-0.005098214285714288	-0.005416622652098003
PseAAC	DACC	47	0.322125	0.6741160714285714	0.49732715880493195	0.49855796542002384	0.32588392857142856	0.677875	0.5026728411950679	0.49812053571428566	-0.0037589285714285784	-0.003934476906402835
PseAAC	TAC	71	0.5538035714285714	0.6660625	0.6242039405926043	0.5996511934562391	0.33393750000000005	0.44619642857142855	0.37579605940739563	0.6099330357142858	0.21986607142857145	0.2218420793715886
PseAAC	TCC	63	0.6066428571428572	0.6686875	0.6464596753759063	0.6308080942617575	0.3313125	0.3933571428571429	0.35354032462409374	0.6376651785714286	0.27533035714285714	0.2762930890401583
PseAAC	TACC	49	0.5995089285714286	0.7022678571428571	0.667881715308559	0.6379179115630125	0.2977321428571428	0.40049107142857143	0.3321182846914409	0.6508883928571428	0.30177678571428573	0.30377355582692817
PseAAC	PseDNC	57	0.795375	0.5496696428571429	0.6391038781109079	0.7294515211686446	0.45033035714285713	0.204625	0.36089612188909204	0.6725223214285714	0.34504464285714287	0.35655903676683615
PseAAC	PseKNC	74	0.8403303571428571	0.4837142857142857	0.6195524872987985	0.7547674694087043	0.5162857142857142	0.15966964285714283	0.3804475127012015	0.6620223214285714	0.3240446428571429	0.34816464168471095
PseAAC	iCTF	104	0.7813125	0.47411607142857143	0.5978954341213015	0.6873295650901925	0.5258839285714285	0.2186875	0.4021045658786985	0.6277142857142858	0.25542857142857145	0.2698237560300329
CTD	DAC	49	0.5565357142857142	0.6196785714285714	0.5937488684162153	0.5840988147049628	0.38032142857142853	0.4434642857142857	0.4062511315837847	0.5881071428571429	0.1762142857142857	0.17702544776154777
CTD	DCC	37	0.3628125	0.643	0.5041788178458101	0.502272248749369	0.357	0.6371875	0.4958211821541899	0.50290625	0.005812499999999993	0.006120104911916302
CTD	DACC	51	0.36178571428571427	0.6443928571428571	0.5044397455989826	0.5024173169583065	0.35560714285714284	0.6382142857142857	0.49556025440101736	0.5030892857142857	0.006178571428571426	0.006504963509373182
CTD	TAC	91	0.7148035714285714	0.6002678571428571	0.6405420702919309	0.6814660383470321	0.3997321428571428	0.2851964285714286	0.35945792970806906	0.6575357142857142	0.31507142857142856	0.31850406559436706
CTD	TCC	131	0.658125	0.6728303571428571	0.6678092951268919	0.6643639511921046	0.3271696428571429	0.341875	0.33219070487310803	0.6654776785714286	0.3309553571428572	0.3315621061874411
CTD	TACC	56	0.6414553571428571	0.6722678571428571	0.6619959171753539	0.6533114398823081	0.3277321428571429	0.3585446428571428	0.33800408282464617	0.6568616071428571	0.31372321428571426	0.31451148789930294
CTD	PseDNC	78	0.8424821428571428	0.5366964285714286	0.6451810071016767	0.7752973222456185	0.4633035714285714	0.1575178571428571	0.35481899289832336	0.6895892857142857	0.3791785714285714	0.3992384021127341
CTD	PseKNC	75	0.85475	0.5197678571428572	0.6402764608002007	0.7843069417321367	0.48023214285714283	0.14525	0.3597235391997992	0.6872589285714286	0.3745178571428571	0.3986862206247097
CTD	iCTF	116	0.8623839285714286	0.5162232142857144	0.6406495013003198	0.792114291181108	0.4837767857142857	0.1376160714285714	0.35935049869968033	0.6893035714285713	0.37860714285714286	0.4047018136537662
iCTF	DAC	97	0.6188214285714285	0.5976160714285715	0.6053856859854946	0.6131086888954069	0.40238392857142863	0.3811785714285714	0.3946143140145055	0.60821875	0.2164375	0.21745851977803637
iCTF	DCC	59	0.38274107142857144	0.6414642857142857	0.5164322969173941	0.5096917882230451	0.3585357142857143	0.6172589285714287	0.48356770308260594	0.5121026785714285	0.02420535714285714	0.02514011217789055
iCTF	DACC	42	0.38088392857142855	0.6430625	0.5164213753160952	0.5095360071949784	0.3569375	0.6191160714285713	0.4835786246839048	0.5119732142857142	0.023946428571428563	0.024924836056144803
iCTF	TAC	161	0.8869464285714287	0.5674196428571429	0.6720917283503645	0.8373638763880087	0.4325803571428571	0.11305357142857142	0.3279082716496356	0.7271830357142858	0.45436607142857144	0.4810400769506961
iCTF	TCC	75	0.6780625	0.6490892857142858	0.6590725731355491	0.669865227529857	0.35091071428571435	0.3219375	0.34092742686445093	0.6635758928571429	0.32715178571428577	0.3280412336701049
iCTF	TACC	57	0.6556339285714285	0.6475625	0.650674856649679	0.6540136911817338	0.3524375	0.34436607142857145	0.34932514335032105	0.6515982142857142	0.30319642857142853	0.3039394673602885
iCTF	PseDNC	82	0.9485446428571428	0.49930357142857146	0.6547217142819475	0.9088216826204132	0.5006964285714286	0.051455357142857136	0.34527828571805264	0.7239241071428572	0.4478482142857143	0.5022205078276476
iCTF	PseKNC	84	0.9515357142857143	0.4984732142857143	0.6550610977715082	0.9144854910746831	0.5015267857142857	0.04846428571428571	0.3449389022284917	0.7250044642857142	0.45000892857142855	0.506070368010533
iCTF	iCTF	141	0.9314553571428571	0.4927678571428571	0.6476989281135904	0.880608613732785	0.5072321428571429	0.06854464285714286	0.3523010718864094	0.7121116071428572	0.42422321428571436	0.4732344105615112
