# Supplementary material for: Predicting aptamer sequences that interact with target proteins using an aptamer-protein interaction classifier and a Monte Carlo tree search approach
Source: PLoS One. 2021 Jun 25;16(6):e0253760. doi: 10.1371/journal.pone.0253760 (PMC8232527; doi:10.1371/journal.pone.0253760)
Supplement: S8 Table — The table includes information expressed in terms of parameters of negative binomial distribution for RNA secondary structure redundancy. (CSV) [file pone.0253760.s010.csv]

protein_name	model	benchmark	aptamer_length	negative_binomial_r	negative_binomial_p	number of total structures predicted	number of structures after removing redundancy	redundancy ratio
6GOF	Apta-MCTS	Li et al., (2014)	40bp	0.0050897	0.9973308	200000	105166	0.4742
3V79_1	Apta-MCTS	Li et al., (2014)	40bp	0.0045297	0.9975985	200000	106290	0.4686
5VOE_HL	Apta-MCTS	Li et al., (2014)	36bp	0.0075343	0.9966502	180000	80297	0.5539
3SN6_4	Apta-MCTS	Li et al., (2014)	40bp	0.005305	0.9968514	200000	119080	0.4046
2RH1	Apta-MCTS	Li et al., (2014)	40bp	0.0006544	0.9996519	200000	106415	0.4679
1ERK	Apta-MCTS	Li et al., (2014)	90bp	0.0010082	0.9991876	450000	362878	0.1936
1ERK	Apta-MCTS	Li et al., (2014)	59bp	0.0077485	0.9940122	295000	229341	0.2226
6GOF	Apta-MCTS	Lee and Han (2019)	40bp	0.0071511	0.9966651	200000	93583	0.5321
3V79_1	Apta-MCTS	Lee and Han (2019)	40bp	0.004587	0.9976881	200000	101037	0.4948
5VOE_HL	Apta-MCTS	Lee and Han (2019)	36bp	0.0046448	0.9981591	180000	71473	0.6029
3SN6_4	Apta-MCTS	Lee and Han (2019)	40bp	0.0032464	0.9987442	200000	77461	0.6127
2RH1	Apta-MCTS	Lee and Han (2019)	40bp	0.003993	0.9983339	200000	83589	0.5821
1ERK	Apta-MCTS	Lee and Han (2019)	90bp	0.0035915	0.9970578	450000	369727	0.1784
1ERK	Apta-MCTS	Lee and Han (2019)	59bp	0.0017441	0.998737	295000	213907	0.2749
Bovine_factor_IX	Apta-MCTS	Li et al., (2014)	114bp	0.0051978	0.9954744	570000	498534	0.1254
Bovine_factor_IX	Apta-MCTS	Li et al., (2014)	45bp	0.0160977	0.9889471	225000	156214	0.3057
oligoadenylate_synthetase	Apta-MCTS	Li et al., (2014)	34bp	0.0001419	0.9999672	170000	39294	0.7689
Envelope_glycoprotein_GP120	Apta-MCTS	Li et al., (2014)	49bp	0.0035395	0.9976785	245000	161066	0.3426
Envelope_glycoprotein_GP120	Apta-MCTS	Li et al., (2014)	50bp	0.0068596	0.9953615	250000	169840	0.3206
Cytohesin_1	Apta-MCTS	Li et al., (2014)	43bp	0.0045004	0.9975018	215000	119648	0.4435
RNA_polymerase	Apta-MCTS	Li et al., (2014)	78bp	0.0119993	0.989989	390000	328667	0.1573
CD4	Apta-MCTS	Li et al., (2014)	36bp	0.0002572	0.9999078	180000	64514	0.6416
Human_interleukin-23	Apta-MCTS	Li et al., (2014)	74bp	0.0039747	0.9967509	370000	303439	0.1799
NFkappaB_p65	Apta-MCTS	Li et al., (2014)	60bp	0.0035525	0.9972829	300000	230076	0.2331
full-length_sheep_prion_protein_PrP23-234_V136_R154_Q171	Apta-MCTS	Li et al., (2014)	81bp	0.0202075	0.9830856	405000	344832	0.1486
HIV-1_Rev_binding_protein	Apta-MCTS	Li et al., (2014)	66bp	0.0095488	0.9923709	330000	265681	0.1949
HIV-1_Rev_binding_protein	Apta-MCTS	Li et al., (2014)	67bp	0.0041459	0.9966906	335000	268301	0.1991
HIV-1_Rev_binding_protein	Apta-MCTS	Li et al., (2014)	69bp	0.0044844	0.9964605	345000	273270	0.2079
HIV-1_Rev_binding_protein	Apta-MCTS	Li et al., (2014)	70bp	0.0107732	0.9915853	350000	275696	0.2123
HIV-1_Rev_binding_protein	Apta-MCTS	Li et al., (2014)	72bp	0.0090151	0.9930092	360000	281130	0.2191
dsRNA_activated_protein_kinase	Apta-MCTS	Li et al., (2014)	32bp	0.0039241	0.9986939	160000	53323	0.6667
E.Coli_rho_factor	Apta-MCTS	Li et al., (2014)	29bp	0.0002874	0.9999599	145000	20258	0.8603
E.Coli_rho_factor	Apta-MCTS	Li et al., (2014)	30bp	0.0001996	0.9999694	150000	23024	0.8465
mouse_CCL1_chemokine_mCCL1	Apta-MCTS	Li et al., (2014)	38bp	0.0007866	0.9996648	190000	80983	0.5738
Colicin_E3	Apta-MCTS	Li et al., (2014)	72bp	0.0016036	0.9987068	360000	290674	0.1926
Colicin_E3	Apta-MCTS	Li et al., (2014)	70bp	0.0088763	0.9929293	350000	280789	0.1977
hnps_PLA2	Apta-MCTS	Li et al., (2014)	38bp	0.0018458	0.9990752	190000	95285	0.4985
TetR	Apta-MCTS	Li et al., (2014)	50bp	0.0075496	0.9944202	250000	185808	0.2568
Vascular_endothelial_growth_factor	Apta-MCTS	Li et al., (2014)	30bp	0.0084637	0.9979207	150000	36928	0.7538
Rabbit_immunoglobulin_G_IgG	Apta-MCTS	Li et al., (2014)	74bp	0.0059006	0.9953859	370000	290671	0.2144
Recombinant_CUG-binding_protein_1_Open_Reading_Frame_ORF	Apta-MCTS	Li et al., (2014)	35bp	0.0007828	0.9997393	175000	58289	0.6669
Factor_X	Apta-MCTS	Li et al., (2014)	40bp	0.0051433	0.9975533	200000	95374	0.5231
eIF4G	Apta-MCTS	Li et al., (2014)	75bp	0.0048416	0.9961621	375000	298403	0.2043
Botulinum_neurotoxin_a	Apta-MCTS	Li et al., (2014)	45bp	0.000473	0.9997591	225000	114595	0.4907
angiopoietin_2	Apta-MCTS	Li et al., (2014)	40bp	0.0014037	0.9993568	200000	91711	0.5414
angiopoietin_2	Apta-MCTS	Li et al., (2014)	41bp	0.0027368	0.9987022	205000	97336	0.5252
Oncostatin_M	Apta-MCTS	Li et al., (2014)	39bp	0.0003581	0.9998616	195000	75361	0.6135
general_transcription_factor_IIB	Apta-MCTS	Li et al., (2014)	65bp	0.0061729	0.995198	325000	254040	0.2183
general_transcription_factor_IIB	Apta-MCTS	Li et al., (2014)	75bp	0.0068507	0.9944946	375000	303029	0.1919
full_length_sheep_prion_protein_PrP23-234_A136_R154_R171	Apta-MCTS	Li et al., (2014)	81bp	0.0077091	0.994096	405000	312012	0.2296
Zinc_finger_protein_TFIIIA	Apta-MCTS	Li et al., (2014)	51bp	0.0026827	0.9980055	255000	189960	0.2551
Keratinocyte_growth_factor	Apta-MCTS	Li et al., (2014)	39bp	0.0020086	0.9990707	195000	90308	0.5369
HIVgp120	Apta-MCTS	Li et al., (2014)	98bp	0.0156749	0.9863564	490000	432402	0.1175
human_epidermal_growth_factor_receptor_3_HER3	Apta-MCTS	Li et al., (2014)	49bp	0.0071654	0.9949427	245000	173797	0.2906
PSMA	Apta-MCTS	Li et al., (2014)	40bp	0.0038468	0.9980929	200000	99343	0.5033
Plasminogen_activator_inhibitor-1	Apta-MCTS	Li et al., (2014)	79bp	0.0013294	0.9989464	395000	313396	0.2066
Bovine_factor_IX	Apta-MCTS	Lee and Han (2019)	114bp	0.0011142	0.9990778	570000	472253	0.1715
Bovine_factor_IX	Apta-MCTS	Lee and Han (2019)	45bp	0.0015901	0.9990914	225000	128693	0.428
oligoadenylate_synthetase	Apta-MCTS	Lee and Han (2019)	34bp	0.0013706	0.9996246	170000	46583	0.726
Envelope_glycoprotein_GP120	Apta-MCTS	Lee and Han (2019)	49bp	0.0023755	0.9985127	245000	153618	0.373
Envelope_glycoprotein_GP120	Apta-MCTS	Lee and Han (2019)	50bp	0.0047227	0.9967473	250000	172748	0.309
Cytohesin_1	Apta-MCTS	Lee and Han (2019)	43bp	0.0049475	0.9974216	215000	112336	0.4775
RNA_polymerase	Apta-MCTS	Lee and Han (2019)	78bp	0.0030336	0.9974446	390000	329362	0.1555
CD4	Apta-MCTS	Lee and Han (2019)	36bp	0.0071864	0.9973974	180000	65358	0.6369
Human_interleukin-23	Apta-MCTS	Lee and Han (2019)	74bp	0.0140683	0.9887429	370000	299435	0.1907
NFkappaB_p65	Apta-MCTS	Lee and Han (2019)	60bp	0.0097739	0.992423	300000	234344	0.2189
full-length_sheep_prion_protein_PrP23-234_V136_R154_Q171	Apta-MCTS	Lee and Han (2019)	81bp	0.0038385	0.9967487	405000	344165	0.1502
HIV-1_Rev_binding_protein	Apta-MCTS	Lee and Han (2019)	66bp	0.0139686	0.9885219	330000	274312	0.1688
HIV-1_Rev_binding_protein	Apta-MCTS	Lee and Han (2019)	67bp	0.0015181	0.9987297	335000	280680	0.1621
HIV-1_Rev_binding_protein	Apta-MCTS	Lee and Han (2019)	69bp	0.0088169	0.9929059	345000	279570	0.1897
HIV-1_Rev_binding_protein	Apta-MCTS	Lee and Han (2019)	70bp	0.0073162	0.9938788	350000	294637	0.1582
HIV-1_Rev_binding_protein	Apta-MCTS	Lee and Han (2019)	72bp	0.0058522	0.995186	360000	297566	0.1734
dsRNA_activated_protein_kinase	Apta-MCTS	Lee and Han (2019)	32bp	0.0026876	0.9992925	160000	42152	0.7366
E.Coli_rho_factor	Apta-MCTS	Lee and Han (2019)	29bp	0.0049505	0.9991661	145000	24446	0.8314
E.Coli_rho_factor	Apta-MCTS	Lee and Han (2019)	30bp	0.0035988	0.9993105	150000	28760	0.8083
mouse_CCL1_chemokine_mCCL1	Apta-MCTS	Lee and Han (2019)	38bp	0.0027024	0.9989613	190000	73107	0.6152
Colicin_E3	Apta-MCTS	Lee and Han (2019)	72bp	0.0010749	0.9991684	360000	278742	0.2257
Colicin_E3	Apta-MCTS	Lee and Han (2019)	70bp	0.0037082	0.9971459	350000	270159	0.2281
hnps_PLA2	Apta-MCTS	Lee and Han (2019)	38bp	0.006382	0.9973584	190000	78853	0.585
TetR	Apta-MCTS	Lee and Han (2019)	50bp	0.0098022	0.9940866	250000	151716	0.3931
Vascular_endothelial_growth_factor	Apta-MCTS	Lee and Han (2019)	30bp	0.0026691	0.9994995	150000	28144	0.8124
Rabbit_immunoglobulin_G_IgG	Apta-MCTS	Lee and Han (2019)	74bp	0.0040047	0.9967746	370000	298965	0.192
Recombinant_CUG-binding_protein_1_Open_Reading_Frame_ORF	Apta-MCTS	Lee and Han (2019)	35bp	0.0077123	0.9970315	175000	67560	0.6139
Factor_X	Apta-MCTS	Lee and Han (2019)	40bp	0.0019237	0.9992101	200000	82189	0.5891
eIF4G	Apta-MCTS	Lee and Han (2019)	75bp	0.0027753	0.9977431	375000	305638	0.185
Botulinum_neurotoxin_a	Apta-MCTS	Lee and Han (2019)	45bp	0.0014343	0.9992241	225000	121805	0.4586
angiopoietin_2	Apta-MCTS	Lee and Han (2019)	40bp	0.0010936	0.9994425	200000	102013	0.4899
angiopoietin_2	Apta-MCTS	Lee and Han (2019)	41bp	0.0011497	0.9993682	205000	112736	0.4501
Oncostatin_M	Apta-MCTS	Lee and Han (2019)	39bp	0.0099834	0.9953522	195000	91206	0.5323
general_transcription_factor_IIB	Apta-MCTS	Lee and Han (2019)	65bp	0.008257	0.9937796	325000	246369	0.2419
general_transcription_factor_IIB	Apta-MCTS	Lee and Han (2019)	75bp	0.0019782	0.9983463	375000	314010	0.1626
full_length_sheep_prion_protein_PrP23-234_A136_R154_R171	Apta-MCTS	Lee and Han (2019)	81bp	0.0033127	0.9973121	405000	329507	0.1864
Zinc_finger_protein_TFIIIA	Apta-MCTS	Lee and Han (2019)	51bp	0.0019941	0.9987712	255000	157334	0.383
Keratinocyte_growth_factor	Apta-MCTS	Lee and Han (2019)	39bp	0.0074691	0.9967138	195000	86076	0.5586
HIVgp120	Apta-MCTS	Lee and Han (2019)	98bp	0.0046408	0.996067	490000	416906	0.1492
human_epidermal_growth_factor_receptor_3_HER3	Apta-MCTS	Lee and Han (2019)	49bp	0.0046597	0.997014	245000	157471	0.3573
PSMA	Apta-MCTS	Lee and Han (2019)	40bp	0.0080567	0.9958558	200000	103305	0.4835
Plasminogen_activator_inhibitor-1	Apta-MCTS	Lee and Han (2019)	79bp	0.0076501	0.9936981	395000	327452	0.171
Bovine_factor_IX	Apta-MCTS	Li et al., (2014)	30bp	0.0092643	0.9980505	150000	31627	0.7892
Bovine_factor_IX	Apta-MCTS	Li et al., (2014)	50bp	0.0031072	0.9977587	250000	180739	0.277
Bovine_factor_IX	Apta-MCTS	Li et al., (2014)	70bp	0.0066642	0.9947522	350000	277065	0.2084
Bovine_factor_IX	Apta-MCTS	Li et al., (2014)	90bp	0.005479	0.9953948	450000	379983	0.1556
oligoadenylate_synthetase	Apta-MCTS	Li et al., (2014)	30bp	0.0001823	0.9999726	150000	22518	0.8499
oligoadenylate_synthetase	Apta-MCTS	Li et al., (2014)	50bp	0.0000959	0.9999534	250000	121442	0.5142
oligoadenylate_synthetase	Apta-MCTS	Li et al., (2014)	70bp	0.000169	0.9998913	350000	225163	0.3567
oligoadenylate_synthetase	Apta-MCTS	Li et al., (2014)	90bp	0.0010621	0.9991507	450000	360140	0.1997
Envelope_glycoprotein_GP120	Apta-MCTS	Li et al., (2014)	30bp	0.0013183	0.9997742	150000	25701	0.8287
Envelope_glycoprotein_GP120	Apta-MCTS	Li et al., (2014)	50bp	0.0012249	0.9991671	250000	170130	0.3195
Envelope_glycoprotein_GP120	Apta-MCTS	Li et al., (2014)	70bp	0.0021517	0.9983087	350000	275568	0.2127
Envelope_glycoprotein_GP120	Apta-MCTS	Li et al., (2014)	90bp	0.0105792	0.9908606	450000	392342	0.1281
Cytohesin_1	Apta-MCTS	Li et al., (2014)	30bp	0.0018271	0.999634	150000	30059	0.7996
Cytohesin_1	Apta-MCTS	Li et al., (2014)	50bp	0.0047987	0.9968369	250000	165313	0.3387
Cytohesin_1	Apta-MCTS	Li et al., (2014)	70bp	0.0020704	0.9983243	350000	283746	0.1893
Cytohesin_1	Apta-MCTS	Li et al., (2014)	90bp	0.0038241	0.9968944	450000	366587	0.1854
RNA_polymerase	Apta-MCTS	Li et al., (2014)	30bp	0.0034579	0.9992866	150000	30971	0.7935
RNA_polymerase	Apta-MCTS	Li et al., (2014)	50bp	0.0009719	0.9994468	250000	142371	0.4305
RNA_polymerase	Apta-MCTS	Li et al., (2014)	70bp	0.004758	0.996182	350000	281929	0.1945
RNA_polymerase	Apta-MCTS	Li et al., (2014)	90bp	0.0042207	0.9965442	450000	369717	0.1784
CD4	Apta-MCTS	Li et al., (2014)	30bp	0.0003357	0.9999332	150000	29851	0.801
CD4	Apta-MCTS	Li et al., (2014)	50bp	0.0028951	0.998067	250000	167246	0.331
CD4	Apta-MCTS	Li et al., (2014)	70bp	0.0037185	0.9969305	350000	289802	0.172
CD4	Apta-MCTS	Li et al., (2014)	90bp	0.0074736	0.9935825	450000	388905	0.1358
Human_interleukin-23	Apta-MCTS	Li et al., (2014)	30bp	0.0077947	0.9983455	150000	31891	0.7874
Human_interleukin-23	Apta-MCTS	Li et al., (2014)	50bp	0.0077463	0.9941721	250000	189189	0.2432
Human_interleukin-23	Apta-MCTS	Li et al., (2014)	70bp	0.0069889	0.994272	350000	288507	0.1757
Human_interleukin-23	Apta-MCTS	Li et al., (2014)	90bp	0.0083789	0.9926586	450000	397198	0.1173
NFkappaB_p65	Apta-MCTS	Li et al., (2014)	30bp	0.0024252	0.9993846	150000	38088	0.7461
NFkappaB_p65	Apta-MCTS	Li et al., (2014)	50bp	0.0100057	0.9927762	250000	181806	0.2728
NFkappaB_p65	Apta-MCTS	Li et al., (2014)	70bp	0.0020733	0.998488	350000	255639	0.2696
NFkappaB_p65	Apta-MCTS	Li et al., (2014)	90bp	0.0114296	0.9903763	450000	382580	0.1498
full-length_sheep_prion_protein_PrP23-234_V136_R154_Q171	Apta-MCTS	Li et al., (2014)	30bp	0.0068332	0.9981619	150000	40424	0.7305
full-length_sheep_prion_protein_PrP23-234_V136_R154_Q171	Apta-MCTS	Li et al., (2014)	50bp	0.0060002	0.9958834	250000	172227	0.3111
full-length_sheep_prion_protein_PrP23-234_V136_R154_Q171	Apta-MCTS	Li et al., (2014)	70bp	0.0082723	0.993236	350000	288132	0.1768
full-length_sheep_prion_protein_PrP23-234_V136_R154_Q171	Apta-MCTS	Li et al., (2014)	90bp	0.0060029	0.995239	450000	358615	0.2031
HIV-1_Rev_binding_protein	Apta-MCTS	Li et al., (2014)	30bp	0.0132956	0.9971421	150000	32335	0.7844
HIV-1_Rev_binding_protein	Apta-MCTS	Li et al., (2014)	50bp	0.0020403	0.9986225	250000	169025	0.3239
HIV-1_Rev_binding_protein	Apta-MCTS	Li et al., (2014)	70bp	0.0025153	0.9980371	350000	273678	0.2181
HIV-1_Rev_binding_protein	Apta-MCTS	Li et al., (2014)	90bp	0.0031732	0.9974536	450000	362033	0.1955
dsRNA_activated_protein_kinase	Apta-MCTS	Li et al., (2014)	30bp	0.0066745	0.9982307	150000	39833	0.7344
dsRNA_activated_protein_kinase	Apta-MCTS	Li et al., (2014)	50bp	0.0017476	0.9987444	250000	179848	0.2806
dsRNA_activated_protein_kinase	Apta-MCTS	Li et al., (2014)	70bp	0.0018246	0.9985475	350000	279024	0.2028
dsRNA_activated_protein_kinase	Apta-MCTS	Li et al., (2014)	90bp	0.0043691	0.9963539	450000	376907	0.1624
E.Coli_rho_factor	Apta-MCTS	Li et al., (2014)	30bp	0.0003231	0.9999489	150000	23707	0.842
E.Coli_rho_factor	Apta-MCTS	Li et al., (2014)	50bp	0.0000955	0.999954	250000	120334	0.5187
E.Coli_rho_factor	Apta-MCTS	Li et al., (2014)	70bp	0.0000917	0.9999416	350000	222995	0.3629
E.Coli_rho_factor	Apta-MCTS	Li et al., (2014)	90bp	0.0028619	0.9976483	450000	370640	0.1764
mouse_CCL1_chemokine_mCCL1	Apta-MCTS	Li et al., (2014)	30bp	0.0014773	0.9996762	150000	32885	0.7808
mouse_CCL1_chemokine_mCCL1	Apta-MCTS	Li et al., (2014)	50bp	0.0019121	0.998785	250000	159053	0.3638
mouse_CCL1_chemokine_mCCL1	Apta-MCTS	Li et al., (2014)	70bp	0.007559	0.9939302	350000	282759	0.1921
mouse_CCL1_chemokine_mCCL1	Apta-MCTS	Li et al., (2014)	90bp	0.0121666	0.989428	450000	395201	0.1218
Colicin_E3	Apta-MCTS	Li et al., (2014)	30bp	0.0052227	0.9989557	150000	30023	0.7998
Colicin_E3	Apta-MCTS	Li et al., (2014)	50bp	0.0053715	0.996176	250000	178660	0.2854
Colicin_E3	Apta-MCTS	Li et al., (2014)	70bp	0.0082964	0.9931127	350000	292569	0.1641
Colicin_E3	Apta-MCTS	Li et al., (2014)	90bp	0.0051466	0.9956959	450000	377961	0.1601
hnps_PLA2	Apta-MCTS	Li et al., (2014)	30bp	0.0156838	0.9960843	150000	37597	0.7494
hnps_PLA2	Apta-MCTS	Li et al., (2014)	50bp	0.0063198	0.9955807	250000	175597	0.2976
hnps_PLA2	Apta-MCTS	Li et al., (2014)	70bp	0.0042419	0.9967742	350000	267021	0.2371
hnps_PLA2	Apta-MCTS	Li et al., (2014)	90bp	0.0218318	0.98149	450000	388726	0.1362
TetR	Apta-MCTS	Li et al., (2014)	30bp	0.005253	0.9988148	150000	33883	0.7741
TetR	Apta-MCTS	Li et al., (2014)	50bp	0.0033121	0.9975838	250000	182817	0.2687
TetR	Apta-MCTS	Li et al., (2014)	70bp	0.0123312	0.989483	350000	301679	0.1381
TetR	Apta-MCTS	Li et al., (2014)	90bp	0.0024434	0.9979239	450000	383151	0.1486
Vascular_endothelial_growth_factor	Apta-MCTS	Li et al., (2014)	30bp	0.0135765	0.9966695	150000	36920	0.7539
Vascular_endothelial_growth_factor	Apta-MCTS	Li et al., (2014)	50bp	0.0042047	0.9970972	250000	173096	0.3076
Vascular_endothelial_growth_factor	Apta-MCTS	Li et al., (2014)	70bp	0.0063852	0.9946085	350000	297136	0.151
Vascular_endothelial_growth_factor	Apta-MCTS	Li et al., (2014)	90bp	0.0058427	0.9949008	450000	394755	0.1228
Rabbit_immunoglobulin_G_IgG	Apta-MCTS	Li et al., (2014)	30bp	0.0003069	0.9999485	150000	25177	0.8322
Rabbit_immunoglobulin_G_IgG	Apta-MCTS	Li et al., (2014)	50bp	0.0031266	0.9980459	250000	156554	0.3738
Rabbit_immunoglobulin_G_IgG	Apta-MCTS	Li et al., (2014)	70bp	0.0040431	0.9970401	350000	256992	0.2657
Rabbit_immunoglobulin_G_IgG	Apta-MCTS	Li et al., (2014)	90bp	0.0060584	0.9947162	450000	394543	0.1232
Recombinant_CUG-binding_protein_1_Open_Reading_Frame_ORF	Apta-MCTS	Li et al., (2014)	30bp	0.0040803	0.999245	150000	27776	0.8148
Recombinant_CUG-binding_protein_1_Open_Reading_Frame_ORF	Apta-MCTS	Li et al., (2014)	50bp	0.0019445	0.9987172	250000	165136	0.3395
Recombinant_CUG-binding_protein_1_Open_Reading_Frame_ORF	Apta-MCTS	Li et al., (2014)	70bp	0.0082526	0.9934108	350000	281307	0.1963
Recombinant_CUG-binding_protein_1_Open_Reading_Frame_ORF	Apta-MCTS	Li et al., (2014)	90bp	0.0052628	0.9956786	450000	371107	0.1753
Factor_X	Apta-MCTS	Li et al., (2014)	30bp	0.0034862	0.9992772	150000	31121	0.7925
Factor_X	Apta-MCTS	Li et al., (2014)	50bp	0.0069024	0.9949686	250000	183154	0.2674
Factor_X	Apta-MCTS	Li et al., (2014)	70bp	0.0061731	0.9951594	350000	275786	0.212
Factor_X	Apta-MCTS	Li et al., (2014)	90bp	0.008948	0.992422	450000	384013	0.1466
eIF4G	Apta-MCTS	Li et al., (2014)	30bp	0.0057302	0.9985889	150000	36990	0.7534
eIF4G	Apta-MCTS	Li et al., (2014)	50bp	0.0025935	0.9980768	250000	185745	0.257
eIF4G	Apta-MCTS	Li et al., (2014)	70bp	0.0046316	0.9961877	350000	289186	0.1738
eIF4G	Apta-MCTS	Li et al., (2014)	90bp	0.0204901	0.9825643	450000	389715	0.134
Botulinum_neurotoxin_a	Apta-MCTS	Li et al., (2014)	30bp	0.0003617	0.9999428	150000	23738	0.8417
Botulinum_neurotoxin_a	Apta-MCTS	Li et al., (2014)	50bp	0.0029431	0.998121	250000	159911	0.3604
Botulinum_neurotoxin_a	Apta-MCTS	Li et al., (2014)	70bp	0.0019581	0.9985916	350000	252100	0.2797
Botulinum_neurotoxin_a	Apta-MCTS	Li et al., (2014)	90bp	0.0035035	0.9970003	450000	386455	0.1412
angiopoietin_2	Apta-MCTS	Li et al., (2014)	30bp	0.0018039	0.9996802	150000	26598	0.8227
angiopoietin_2	Apta-MCTS	Li et al., (2014)	50bp	0.0060837	0.9961894	250000	157188	0.3712
angiopoietin_2	Apta-MCTS	Li et al., (2014)	70bp	0.0029868	0.9977157	350000	268291	0.2335
angiopoietin_2	Apta-MCTS	Li et al., (2014)	90bp	0.0033665	0.9972253	450000	371924	0.1735
Oncostatin_M	Apta-MCTS	Li et al., (2014)	30bp	0.0007293	0.9998799	150000	24698	0.8353
Oncostatin_M	Apta-MCTS	Li et al., (2014)	50bp	0.0001493	0.9999278	250000	120863	0.5165
Oncostatin_M	Apta-MCTS	Li et al., (2014)	70bp	0.0044406	0.996562	350000	271909	0.2231
Oncostatin_M	Apta-MCTS	Li et al., (2014)	90bp	0.0018522	0.9984559	450000	375738	0.165
general_transcription_factor_IIB	Apta-MCTS	Li et al., (2014)	30bp	0.0093717	0.9977755	150000	35683	0.7621
general_transcription_factor_IIB	Apta-MCTS	Li et al., (2014)	50bp	0.0071661	0.9947866	250000	182832	0.2687
general_transcription_factor_IIB	Apta-MCTS	Li et al., (2014)	70bp	0.0058989	0.9954529	350000	271025	0.2256
general_transcription_factor_IIB	Apta-MCTS	Li et al., (2014)	90bp	0.0010911	0.9991367	450000	356384	0.208
full_length_sheep_prion_protein_PrP23-234_A136_R154_R171	Apta-MCTS	Li et al., (2014)	30bp	0.0094685	0.9974889	150000	39881	0.7341
full_length_sheep_prion_protein_PrP23-234_A136_R154_R171	Apta-MCTS	Li et al., (2014)	50bp	0.0040846	0.9972016	250000	171759	0.313
full_length_sheep_prion_protein_PrP23-234_A136_R154_R171	Apta-MCTS	Li et al., (2014)	70bp	0.005756	0.9955487	350000	271876	0.2232
full_length_sheep_prion_protein_PrP23-234_A136_R154_R171	Apta-MCTS	Li et al., (2014)	90bp	0.0022587	0.9981161	450000	376048	0.1643
Zinc_finger_protein_TFIIIA	Apta-MCTS	Li et al., (2014)	30bp	0.002139	0.9995566	150000	31109	0.7926
Zinc_finger_protein_TFIIIA	Apta-MCTS	Li et al., (2014)	50bp	0.0077548	0.9944179	250000	180966	0.2761
Zinc_finger_protein_TFIIIA	Apta-MCTS	Li et al., (2014)	70bp	0.0061267	0.9953357	350000	267706	0.2351
Zinc_finger_protein_TFIIIA	Apta-MCTS	Li et al., (2014)	90bp	0.0049177	0.9957927	450000	386618	0.1408
Keratinocyte_growth_factor	Apta-MCTS	Li et al., (2014)	30bp	0.0063584	0.9985911	150000	33285	0.7781
Keratinocyte_growth_factor	Apta-MCTS	Li et al., (2014)	50bp	0.0054578	0.9964212	250000	164522	0.3419
Keratinocyte_growth_factor	Apta-MCTS	Li et al., (2014)	70bp	0.0037945	0.9970272	350000	275024	0.2142
Keratinocyte_growth_factor	Apta-MCTS	Li et al., (2014)	90bp	0.0052318	0.9957696	450000	365410	0.188
HIVgp120	Apta-MCTS	Li et al., (2014)	30bp	0.0015137	0.9996652	150000	33183	0.7788
HIVgp120	Apta-MCTS	Li et al., (2014)	50bp	0.00527	0.9962886	250000	176722	0.2931
HIVgp120	Apta-MCTS	Li et al., (2014)	70bp	0.0075964	0.9937667	350000	288998	0.1743
HIVgp120	Apta-MCTS	Li et al., (2014)	90bp	0.0051831	0.9955822	450000	385257	0.1439
human_epidermal_growth_factor_receptor_3_HER3	Apta-MCTS	Li et al., (2014)	30bp	0.0030393	0.9992664	150000	36231	0.7585
human_epidermal_growth_factor_receptor_3_HER3	Apta-MCTS	Li et al., (2014)	50bp	0.0019139	0.9986167	250000	180940	0.2762
human_epidermal_growth_factor_receptor_3_HER3	Apta-MCTS	Li et al., (2014)	70bp	0.0127139	0.9896106	350000	289011	0.1743
human_epidermal_growth_factor_receptor_3_HER3	Apta-MCTS	Li et al., (2014)	90bp	0.0012699	0.9989536	450000	371191	0.1751
PSMA	Apta-MCTS	Li et al., (2014)	30bp	0.0011044	0.9998234	150000	23989	0.8401
PSMA	Apta-MCTS	Li et al., (2014)	50bp	0.0030384	0.9982576	250000	143619	0.4255
PSMA	Apta-MCTS	Li et al., (2014)	70bp	0.00238	0.9981728	350000	269194	0.2309
PSMA	Apta-MCTS	Li et al., (2014)	90bp	0.0039091	0.9966746	450000	384092	0.1465
Plasminogen_activator_inhibitor-1	Apta-MCTS	Li et al., (2014)	30bp	0.0002631	0.9999558	150000	25199	0.832
Plasminogen_activator_inhibitor-1	Apta-MCTS	Li et al., (2014)	50bp	0.0006599	0.999617	250000	145126	0.4195
Plasminogen_activator_inhibitor-1	Apta-MCTS	Li et al., (2014)	70bp	0.002705	0.9979416	350000	266883	0.2375
Plasminogen_activator_inhibitor-1	Apta-MCTS	Li et al., (2014)	90bp	0.0005821	0.9995217	450000	369885	0.178
Bovine_factor_IX	Apta-MCTS	Lee and Han (2019)	30bp	0.0049604	0.9990457	150000	28886	0.8074
Bovine_factor_IX	Apta-MCTS	Lee and Han (2019)	50bp	0.0037836	0.9975373	250000	163122	0.3475
Bovine_factor_IX	Apta-MCTS	Lee and Han (2019)	70bp	0.0021788	0.9982265	350000	285400	0.1846
Bovine_factor_IX	Apta-MCTS	Lee and Han (2019)	90bp	0.0102044	0.9912028	450000	391385	0.1303
oligoadenylate_synthetase	Apta-MCTS	Lee and Han (2019)	30bp	0.0028598	0.9995178	150000	25306	0.8313
oligoadenylate_synthetase	Apta-MCTS	Lee and Han (2019)	50bp	0.0046771	0.9969644	250000	162754	0.349
oligoadenylate_synthetase	Apta-MCTS	Lee and Han (2019)	70bp	0.0051028	0.9960104	350000	274746	0.215
oligoadenylate_synthetase	Apta-MCTS	Lee and Han (2019)	90bp	0.0082666	0.9930257	450000	382320	0.1504
Envelope_glycoprotein_GP120	Apta-MCTS	Lee and Han (2019)	30bp	0.0005604	0.9999	150000	26763	0.8216
Envelope_glycoprotein_GP120	Apta-MCTS	Lee and Han (2019)	50bp	0.0047354	0.9968813	250000	165163	0.3393
Envelope_glycoprotein_GP120	Apta-MCTS	Lee and Han (2019)	70bp	0.0031572	0.997396	350000	289434	0.173
Envelope_glycoprotein_GP120	Apta-MCTS	Lee and Han (2019)	90bp	0.0036663	0.9968751	450000	384751	0.145
Cytohesin_1	Apta-MCTS	Lee and Han (2019)	30bp	0.000714	0.9998672	150000	27908	0.8139
Cytohesin_1	Apta-MCTS	Lee and Han (2019)	50bp	0.0037518	0.9975811	250000	161576	0.3537
Cytohesin_1	Apta-MCTS	Lee and Han (2019)	70bp	0.0031707	0.9974106	350000	286568	0.1812
Cytohesin_1	Apta-MCTS	Lee and Han (2019)	90bp	0.0084689	0.9927707	450000	386930	0.1402
RNA_polymerase	Apta-MCTS	Lee and Han (2019)	30bp	0.001441	0.9997441	150000	26644	0.8224
RNA_polymerase	Apta-MCTS	Lee and Han (2019)	50bp	0.0061548	0.9955406	250000	181946	0.2722
RNA_polymerase	Apta-MCTS	Lee and Han (2019)	70bp	0.0033791	0.9973739	350000	272716	0.2208
RNA_polymerase	Apta-MCTS	Lee and Han (2019)	90bp	0.0107271	0.9908905	450000	385656	0.143
CD4	Apta-MCTS	Lee and Han (2019)	30bp	0.0014448	0.9997535	150000	25595	0.8294
CD4	Apta-MCTS	Lee and Han (2019)	50bp	0.0046093	0.9971135	250000	157015	0.3719
CD4	Apta-MCTS	Lee and Han (2019)	70bp	0.003453	0.9972777	350000	276688	0.2095
CD4	Apta-MCTS	Lee and Han (2019)	90bp	0.0016273	0.99868	450000	365517	0.1877
Human_interleukin-23	Apta-MCTS	Lee and Han (2019)	30bp	0.0047231	0.9990264	150000	30952	0.7937
Human_interleukin-23	Apta-MCTS	Lee and Han (2019)	50bp	0.0149708	0.9898918	250000	170522	0.3179
Human_interleukin-23	Apta-MCTS	Lee and Han (2019)	70bp	0.0161048	0.9871377	350000	283174	0.1909
Human_interleukin-23	Apta-MCTS	Lee and Han (2019)	90bp	0.0057191	0.9951817	450000	380953	0.1534
NFkappaB_p65	Apta-MCTS	Lee and Han (2019)	30bp	0.0063246	0.9985443	150000	34575	0.7695
NFkappaB_p65	Apta-MCTS	Lee and Han (2019)	50bp	0.0016754	0.998803	250000	178831	0.2847
NFkappaB_p65	Apta-MCTS	Lee and Han (2019)	70bp	0.0066047	0.9949092	350000	271156	0.2253
NFkappaB_p65	Apta-MCTS	Lee and Han (2019)	90bp	0.0049555	0.9958348	450000	379818	0.156
full-length_sheep_prion_protein_PrP23-234_V136_R154_Q171	Apta-MCTS	Lee and Han (2019)	30bp	0.002144	0.9995748	150000	29763	0.8016
full-length_sheep_prion_protein_PrP23-234_V136_R154_Q171	Apta-MCTS	Lee and Han (2019)	50bp	0.0046994	0.9968639	250000	167357	0.3306
full-length_sheep_prion_protein_PrP23-234_V136_R154_Q171	Apta-MCTS	Lee and Han (2019)	70bp	0.0055083	0.9953737	350000	295322	0.1562
full-length_sheep_prion_protein_PrP23-234_V136_R154_Q171	Apta-MCTS	Lee and Han (2019)	90bp	0.0028333	0.9976104	450000	380440	0.1546
HIV-1_Rev_binding_protein	Apta-MCTS	Lee and Han (2019)	30bp	0.0033814	0.9992695	150000	32428	0.7838
HIV-1_Rev_binding_protein	Apta-MCTS	Lee and Han (2019)	50bp	0.0054525	0.9961072	250000	179183	0.2833
HIV-1_Rev_binding_protein	Apta-MCTS	Lee and Han (2019)	70bp	0.0067369	0.9945303	350000	285728	0.1836
HIV-1_Rev_binding_protein	Apta-MCTS	Lee and Han (2019)	90bp	0.0024026	0.9980172	450000	372122	0.1731
dsRNA_activated_protein_kinase	Apta-MCTS	Lee and Han (2019)	30bp	0.0052441	0.9986948	150000	37382	0.7508
dsRNA_activated_protein_kinase	Apta-MCTS	Lee and Han (2019)	50bp	0.0038799	0.9975851	250000	155979	0.3761
dsRNA_activated_protein_kinase	Apta-MCTS	Lee and Han (2019)	70bp	0.0015151	0.9988536	350000	265135	0.2425
dsRNA_activated_protein_kinase	Apta-MCTS	Lee and Han (2019)	90bp	0.0040148	0.9967601	450000	364326	0.1904
E.Coli_rho_factor	Apta-MCTS	Lee and Han (2019)	30bp	0.0044412	0.9991676	150000	28138	0.8124
E.Coli_rho_factor	Apta-MCTS	Lee and Han (2019)	50bp	0.0022171	0.998575	250000	160913	0.3563
E.Coli_rho_factor	Apta-MCTS	Lee and Han (2019)	70bp	0.0046427	0.9962447	350000	284168	0.1881
E.Coli_rho_factor	Apta-MCTS	Lee and Han (2019)	90bp	0.006473	0.9945039	450000	384198	0.1462
mouse_CCL1_chemokine_mCCL1	Apta-MCTS	Lee and Han (2019)	30bp	0.0005155	0.9999181	150000	23828	0.8411
mouse_CCL1_chemokine_mCCL1	Apta-MCTS	Lee and Han (2019)	50bp	0.0084697	0.9941408	250000	173965	0.3041
mouse_CCL1_chemokine_mCCL1	Apta-MCTS	Lee and Han (2019)	70bp	0.001935	0.998466	350000	277884	0.206
mouse_CCL1_chemokine_mCCL1	Apta-MCTS	Lee and Han (2019)	90bp	0.0053296	0.9953728	450000	392512	0.1278
Colicin_E3	Apta-MCTS	Lee and Han (2019)	30bp	0.0015831	0.9997192	150000	26611	0.8226
Colicin_E3	Apta-MCTS	Lee and Han (2019)	50bp	0.0008922	0.9995052	250000	138716	0.4451
Colicin_E3	Apta-MCTS	Lee and Han (2019)	70bp	0.0030499	0.9976369	350000	271829	0.2233
Colicin_E3	Apta-MCTS	Lee and Han (2019)	90bp	0.0032018	0.9972959	450000	381077	0.1532
hnps_PLA2	Apta-MCTS	Lee and Han (2019)	30bp	0.0025638	0.9994973	150000	29424	0.8038
hnps_PLA2	Apta-MCTS	Lee and Han (2019)	50bp	0.0061342	0.9958114	250000	171424	0.3143
hnps_PLA2	Apta-MCTS	Lee and Han (2019)	70bp	0.0040779	0.9967625	350000	278775	0.2035
hnps_PLA2	Apta-MCTS	Lee and Han (2019)	90bp	0.0067456	0.9942677	450000	384606	0.1453
TetR	Apta-MCTS	Lee and Han (2019)	30bp	0.0006621	0.9998892	150000	25115	0.8326
TetR	Apta-MCTS	Lee and Han (2019)	50bp	0.0015272	0.9991427	250000	140462	0.4382
TetR	Apta-MCTS	Lee and Han (2019)	70bp	0.0039381	0.9968859	350000	277628	0.2068
TetR	Apta-MCTS	Lee and Han (2019)	90bp	0.0048685	0.9961045	450000	361470	0.1967
Vascular_endothelial_growth_factor	Apta-MCTS	Lee and Han (2019)	30bp	0.0045281	0.9990946	150000	30021	0.7999
Vascular_endothelial_growth_factor	Apta-MCTS	Lee and Han (2019)	50bp	0.002154	0.9985773	250000	165359	0.3386
Vascular_endothelial_growth_factor	Apta-MCTS	Lee and Han (2019)	70bp	0.0050714	0.9959713	350000	279165	0.2024
Vascular_endothelial_growth_factor	Apta-MCTS	Lee and Han (2019)	90bp	0.0145848	0.9877837	450000	381584	0.152
Rabbit_immunoglobulin_G_IgG	Apta-MCTS	Lee and Han (2019)	30bp	0.0030255	0.9994779	150000	25900	0.8273
Rabbit_immunoglobulin_G_IgG	Apta-MCTS	Lee and Han (2019)	50bp	0.0040033	0.9974472	250000	159827	0.3607
Rabbit_immunoglobulin_G_IgG	Apta-MCTS	Lee and Han (2019)	70bp	0.0024961	0.9979853	350000	283067	0.1912
Rabbit_immunoglobulin_G_IgG	Apta-MCTS	Lee and Han (2019)	90bp	0.0026975	0.997832	450000	362444	0.1946
Recombinant_CUG-binding_protein_1_Open_Reading_Frame_ORF	Apta-MCTS	Lee and Han (2019)	30bp	0.0042099	0.999064	150000	33382	0.7775
Recombinant_CUG-binding_protein_1_Open_Reading_Frame_ORF	Apta-MCTS	Lee and Han (2019)	50bp	0.0019344	0.9985667	250000	185508	0.258
Recombinant_CUG-binding_protein_1_Open_Reading_Frame_ORF	Apta-MCTS	Lee and Han (2019)	70bp	0.0037675	0.9969441	350000	284768	0.1864
Recombinant_CUG-binding_protein_1_Open_Reading_Frame_ORF	Apta-MCTS	Lee and Han (2019)	90bp	0.0018124	0.9984808	450000	377780	0.1605
Factor_X	Apta-MCTS	Lee and Han (2019)	30bp	0.0006538	0.9998925	150000	24670	0.8355
Factor_X	Apta-MCTS	Lee and Han (2019)	50bp	0.0006786	0.9995925	250000	150210	0.3992
Factor_X	Apta-MCTS	Lee and Han (2019)	70bp	0.0031569	0.9975385	350000	273575	0.2184
Factor_X	Apta-MCTS	Lee and Han (2019)	90bp	0.0065991	0.9942266	450000	395986	0.12
eIF4G	Apta-MCTS	Lee and Han (2019)	30bp	0.0040862	0.9992259	150000	28439	0.8104
eIF4G	Apta-MCTS	Lee and Han (2019)	50bp	0.0055912	0.9963751	250000	162669	0.3493
eIF4G	Apta-MCTS	Lee and Han (2019)	70bp	0.0076017	0.9937976	350000	287355	0.179
eIF4G	Apta-MCTS	Lee and Han (2019)	90bp	0.008299	0.9927403	450000	396527	0.1188
Botulinum_neurotoxin_a	Apta-MCTS	Lee and Han (2019)	30bp	0.0025034	0.9994955	150000	30243	0.7984
Botulinum_neurotoxin_a	Apta-MCTS	Lee and Han (2019)	50bp	0.0012921	0.9991809	250000	158618	0.3655
Botulinum_neurotoxin_a	Apta-MCTS	Lee and Han (2019)	70bp	0.0034992	0.997325	350000	268285	0.2335
Botulinum_neurotoxin_a	Apta-MCTS	Lee and Han (2019)	90bp	0.0027084	0.9977113	450000	381131	0.153
angiopoietin_2	Apta-MCTS	Lee and Han (2019)	30bp	0.0026613	0.9994904	150000	28739	0.8084
angiopoietin_2	Apta-MCTS	Lee and Han (2019)	50bp	0.0017164	0.9988765	250000	163824	0.3447
angiopoietin_2	Apta-MCTS	Lee and Han (2019)	70bp	0.0039251	0.9968372	350000	282922	0.1917
angiopoietin_2	Apta-MCTS	Lee and Han (2019)	90bp	0.0028977	0.9975686	450000	378504	0.1589
Oncostatin_M	Apta-MCTS	Lee and Han (2019)	30bp	0.0046084	0.9990762	150000	30096	0.7994
Oncostatin_M	Apta-MCTS	Lee and Han (2019)	50bp	0.0068712	0.9952841	250000	172394	0.3104
Oncostatin_M	Apta-MCTS	Lee and Han (2019)	70bp	0.001359	0.9989269	350000	276659	0.2095
Oncostatin_M	Apta-MCTS	Lee and Han (2019)	90bp	0.0018783	0.998417	450000	379861	0.1559
general_transcription_factor_IIB	Apta-MCTS	Lee and Han (2019)	30bp	0.0014576	0.9997657	150000	24121	0.8392
general_transcription_factor_IIB	Apta-MCTS	Lee and Han (2019)	50bp	0.0037576	0.9975415	250000	163970	0.3441
general_transcription_factor_IIB	Apta-MCTS	Lee and Han (2019)	70bp	0.0025497	0.9978758	350000	292212	0.1651
general_transcription_factor_IIB	Apta-MCTS	Lee and Han (2019)	90bp	0.0114791	0.9900003	450000	395965	0.1201
full_length_sheep_prion_protein_PrP23-234_A136_R154_R171	Apta-MCTS	Lee and Han (2019)	30bp	0.0006786	0.9998551	150000	32038	0.7864
full_length_sheep_prion_protein_PrP23-234_A136_R154_R171	Apta-MCTS	Lee and Han (2019)	50bp	0.0067011	0.9953754	250000	173331	0.3067
full_length_sheep_prion_protein_PrP23-234_A136_R154_R171	Apta-MCTS	Lee and Han (2019)	70bp	0.0010891	0.9991653	350000	268449	0.233
full_length_sheep_prion_protein_PrP23-234_A136_R154_R171	Apta-MCTS	Lee and Han (2019)	90bp	0.0026926	0.997717	450000	382407	0.1502
Zinc_finger_protein_TFIIIA	Apta-MCTS	Lee and Han (2019)	30bp	0.0039928	0.9991401	150000	32334	0.7844
Zinc_finger_protein_TFIIIA	Apta-MCTS	Lee and Han (2019)	50bp	0.0038167	0.9976963	250000	151243	0.395
Zinc_finger_protein_TFIIIA	Apta-MCTS	Lee and Han (2019)	70bp	0.0076542	0.9937657	350000	286861	0.1804
Zinc_finger_protein_TFIIIA	Apta-MCTS	Lee and Han (2019)	90bp	0.0085783	0.9925494	450000	393778	0.1249
Keratinocyte_growth_factor	Apta-MCTS	Lee and Han (2019)	30bp	0.0037558	0.9993078	150000	27663	0.8156
Keratinocyte_growth_factor	Apta-MCTS	Lee and Han (2019)	50bp	0.0071384	0.995306	250000	165167	0.3393
Keratinocyte_growth_factor	Apta-MCTS	Lee and Han (2019)	70bp	0.0029066	0.9977218	350000	274961	0.2144
Keratinocyte_growth_factor	Apta-MCTS	Lee and Han (2019)	90bp	0.0074257	0.9937432	450000	381553	0.1521
HIVgp120	Apta-MCTS	Lee and Han (2019)	30bp	0.0018636	0.9996551	150000	27771	0.8149
HIVgp120	Apta-MCTS	Lee and Han (2019)	50bp	0.001364	0.9990515	250000	174020	0.3039
HIVgp120	Apta-MCTS	Lee and Han (2019)	70bp	0.0026515	0.9979015	350000	277585	0.2069
HIVgp120	Apta-MCTS	Lee and Han (2019)	90bp	0.0115186	0.9905521	450000	372625	0.1719
human_epidermal_growth_factor_receptor_3_HER3	Apta-MCTS	Lee and Han (2019)	30bp	0.0019541	0.999589	150000	31563	0.7896
human_epidermal_growth_factor_receptor_3_HER3	Apta-MCTS	Lee and Han (2019)	50bp	0.0079085	0.9947622	250000	166445	0.3342
human_epidermal_growth_factor_receptor_3_HER3	Apta-MCTS	Lee and Han (2019)	70bp	0.0064235	0.9950331	350000	271985	0.2229
human_epidermal_growth_factor_receptor_3_HER3	Apta-MCTS	Lee and Han (2019)	90bp	0.007197	0.9939728	450000	379144	0.1575
PSMA	Apta-MCTS	Lee and Han (2019)	30bp	0.0032817	0.9993864	150000	28063	0.8129
PSMA	Apta-MCTS	Lee and Han (2019)	50bp	0.0045787	0.9967713	250000	176859	0.2926
PSMA	Apta-MCTS	Lee and Han (2019)	70bp	0.0048056	0.9959536	350000	295902	0.1546
PSMA	Apta-MCTS	Lee and Han (2019)	90bp	0.0033309	0.9971784	450000	382280	0.1505
Plasminogen_activator_inhibitor-1	Apta-MCTS	Lee and Han (2019)	30bp	0.0047839	0.9990259	150000	30572	0.7962
Plasminogen_activator_inhibitor-1	Apta-MCTS	Lee and Han (2019)	50bp	0.0033697	0.9978132	250000	162596	0.3496
Plasminogen_activator_inhibitor-1	Apta-MCTS	Lee and Han (2019)	70bp	0.0078962	0.993994	350000	267824	0.2348
Plasminogen_activator_inhibitor-1	Apta-MCTS	Lee and Han (2019)	90bp	0.0175435	0.9853645	450000	380984	0.1534
